# Supplementary material for: Structural studies suggest aggregation as one of the modes of action for teixobactin
Source: Chem Sci. 2018 Sep 20;9(47):8850–9. doi: 10.1039/c8sc03655a (PMC6296168; doi:10.1039/c8sc03655a)
Supplement: Supplementary file 2 [file SC-009-C8SC03655A-s002.pdb]

HEADER    STRUCTURE FROM UNIO, UNIO VERSION 2.8.0   2018 March 23th, 11:20:17
COMPND    MOL_ID: 1;
COMPND	2 MOLECULE:
COMPND	3 CHAIN: A;
EXPDTA    NMR, 20 STRUCTURES
REMARK	1
REMARK	1 REFERENCE 1
REMARK	1  AUTH   T.HERRMANN,P.GUNTERT,K.WUTHRICH
REMARK	1  TITL   PROTEIN NMR STRUCTURE DETERMINATION
REMARK	1  TITL 2 WITH AUTOMATED NOE-IDENTIFICATION
REMARK	1  TITL 3 IN THE NOESY SPECTRA USING THE NEW
REMARK	1  TITL 4 SOFTWARE ATNOS
REMARK	1  REF    J. Biomol. NMR		V.  24   171 2002
REMARK	1 REFERENCE 2
REMARK	1  AUTH   T.HERRMANN,P.GUNTERT,K.WUTHRICH
REMARK	1  TITL   PROTEIN NMR STRUCTURE DETERMINATION
REMARK	1  TITL 2 WITH AUTOMATED NOE ASSIGNMENT USING
REMARK	1  TITL 3 THE NEW SOFTWARE CANDID AND THE
REMARK	1  TITL 4 TORSION ANGLE DYNAMICS ALGORITHMDYANA
REMARK	1  REF    J. Mol. Biol. 		V. 319   209 2002
REMARK	1 REFERENCE 3
REMARK	1  AUTH   F.FIORITO,F.F.DAMBERGER,T.HERRMANN,K.WUTHRICH
REMARK	1  TITL   AUTOMATED AMINO ACID SIDE-CHAIN ASSIGNMENTS
REMARK	1  TITL 2 OF PROTEINS USING 13C- AND 15N 3D NOESY.
REMARK	1  REF    J. Biomol. NMR 		V. 42     23 2008
REMARK	1 REFERENCE 4
REMARK	1  AUTH   J.VOLK,T.HERRMANN,K.WUTHRICH
REMARK	1  TITL   AUTOMATED SEQUENCE-SPECIFIC PROTEIN NMR
REMARK	1  TITL 2 ASSIGNMENT USING THE MEMETIC ALGORITHMS
REMARK	1  TITL 3 MATCH
REMARK	1  REF    J. Biomol. NMR 		V. 41    127 2008
REMARK	2
REMARK	2 RESOLUTION. NOT APPLICABLE.
REMARK	2 SUBMISSION OF NMR STRUCTURES
REMARK	3
REMARK	3 REFINEMENT.
REMARK 210
REMARK 210 EXPERIMENTAL DETAILS
REMARK 210  EXPERIMENT TYPE                : NMR
REMARK 210  TEMPERATURE           (KELVIN) : NULL
REMARK 210  PH                             : NULL
REMARK 210
REMARK 210  NMR EXPERIMENTS CONDUCTED      : NULL
REMARK 210  SPECTROMETER FIELD STRENGTH    : NULL
REMARK 210  SPECTROMETER MODEL             : NULL
REMARK 210  SPECTROMETER MANUFACTURER      : NULL
REMARK 210
REMARK 210  STRUCTURE DETERMINATION.
REMARK 210   SOFTWARE USED                 : UNIO
REMARK 210   METHOD USED                   : NULL
REMARK 210
REMARK 210 CONFORMERS, NUMBER CALCULATED   : NULL
REMARK 210 CONFORMERS, NUMBER SUBMITTED    : 21
REMARK 210 CONFORMERS, SELECTION CRITERIA  : NULL
REMARK 210
REMARK 210 REMARK:
REMARK 215
REMARK 215 NMR STUDY
REMARK 215 THE COORDINATES IN THIS ENTRY WERE GENERATED FROM SOLUTION
REMARK 215 NMR DATA.  PROTEIN DATA BANK CONVENTIONS REQUIRE THAT
REMARK 215 CRYST1 AND SCALE RECORDS BE INCLUDED, BUT THE VALUES ON
REMARK 215 THESE RECORDS ARE MEANINGLESS.
CRYST1    1.000    1.000    1.000  90.00  90.00  90.00 P 1           1
ORIGX1      1.000000  0.000000  0.000000        0.00000
ORIGX2      0.000000  1.000000  0.000000        0.00000
ORIGX3      0.000000  0.000000  1.000000        0.00000
SCALE1      1.000000  0.000000  0.000000        0.00000
SCALE2      0.000000  1.000000  0.000000        0.00000
SCALE3      0.000000  0.000000  1.000000        0.00000

MODEL        1
HETATM    1  N   DNP A   1       1.382  -0.036  -0.025  1.00  0.00       N   N
HETATM    2  H   DNP A   1       1.738  -0.943  -0.309  1.00  0.00       H   H
HETATM    3  C10 DNP A   1       1.881   0.250   1.338  1.00  0.00       C   C
HETATM    4 1H1  DNP A   1       2.492  -0.602   1.708  1.00  0.00       H   H
HETATM    5 2H1  DNP A   1       2.510   1.167   1.304  1.00  0.00       H   H
HETATM    6 3H1  DNP A   1       1.030   0.409   2.035  1.00  0.00       H   H
HETATM    7  CA  DNP A   1       1.873   0.982  -0.999  1.00  0.00       C   C
HETATM    8  CB  DNP A   1       1.224   0.740  -2.364  1.00  0.00       C   C
HETATM    9  CG  DNP A   1       1.551   1.785  -3.404  1.00  0.00       C   C
HETATM   10  CD1 DNP A   1       1.938   1.369  -4.669  1.00  0.00       C   C
HETATM   11  CE1 DNP A   1       2.238   2.302  -5.648  1.00  0.00       C   C
HETATM   12 1HE  DNP A   1       2.551   1.963  -6.659  1.00  0.00       H   H
HETATM   13 1HD  DNP A   1       2.006   0.283  -4.897  1.00  0.00       H   H
HETATM   14  CD2 DNP A   1       1.463   3.140  -3.120  1.00  0.00       C   C
HETATM   15  CE2 DNP A   1       1.760   4.073  -4.101  1.00  0.00       C   C
HETATM   16  CZ  DNP A   1       2.147   3.655  -5.364  1.00  0.00       C   C
HETATM   17  HZ  DNP A   1       2.387   4.402  -6.150  1.00  0.00       H   H
HETATM   18 2HE  DNP A   1       1.686   5.158  -3.875  1.00  0.00       H   H
HETATM   19 2HD  DNP A   1       1.156   3.478  -2.109  1.00  0.00       H   H
HETATM   20 2HB  DNP A   1       0.119   0.692  -2.236  1.00  0.00       H   H
HETATM   21 3HB  DNP A   1       1.588  -0.242  -2.742  1.00  0.00       H   H
HETATM   22  HA  DNP A   1       1.600   1.993  -0.616  1.00  0.00       H   H
HETATM   23  C   DNP A   1       3.381   0.898  -1.173  1.00  0.00       C   C
HETATM   24  O   DNP A   1       3.890  -0.220  -1.263  1.00  0.00       O   O
ATOM     25  N   ILE A   2       4.088   2.021  -1.234  1.00  0.00       N   N
ATOM     26  H   ILE A   2       3.626   2.881  -1.156  1.00  0.00       H   H
ATOM     27  CA  ILE A   2       5.534   2.005  -1.414  1.00  0.00       C   C
ATOM     28  HA  ILE A   2       5.814   1.024  -1.770  1.00  0.00       H   H
ATOM     29  CB  ILE A   2       5.985   3.046  -2.455  1.00  0.00       C   C
ATOM     30  HB  ILE A   2       7.047   2.935  -2.607  1.00  0.00       H   H
ATOM     31  CG2 ILE A   2       5.288   2.801  -3.785  1.00  0.00       C   C
ATOM     32 1HG2 ILE A   2       5.666   1.891  -4.226  1.00  0.00       H   H
ATOM     33 2HG2 ILE A   2       4.225   2.707  -3.622  1.00  0.00       H   H
ATOM     34 3HG2 ILE A   2       5.479   3.630  -4.450  1.00  0.00       H   H
ATOM     35  CG1 ILE A   2       5.697   4.462  -1.950  1.00  0.00       C   C
ATOM     36 1HG1 ILE A   2       5.607   4.442  -0.875  1.00  0.00       H   H
ATOM     37 2HG1 ILE A   2       6.517   5.108  -2.227  1.00  0.00       H   H
ATOM     38  CD1 ILE A   2       4.425   5.057  -2.511  1.00  0.00       C   C
ATOM     39 1HD1 ILE A   2       4.520   5.168  -3.581  1.00  0.00       H   H
ATOM     40 2HD1 ILE A   2       3.593   4.406  -2.288  1.00  0.00       H   H
ATOM     41 3HD1 ILE A   2       4.253   6.026  -2.064  1.00  0.00       H   H
ATOM     42  C   ILE A   2       6.255   2.275  -0.097  1.00  0.00       C   C
ATOM     43  O   ILE A   2       7.399   2.728  -0.085  1.00  0.00       O   O
ATOM     44  N   SER A   3       5.577   1.991   1.011  1.00  0.00       N   N
ATOM     45  H   SER A   3       4.668   1.632   0.936  1.00  0.00       H   H
ATOM     46  CA  SER A   3       6.151   2.205   2.334  1.00  0.00       C   C
ATOM     47  HA  SER A   3       5.553   1.659   3.047  1.00  0.00       H   H
ATOM     48  CB  SER A   3       7.587   1.679   2.381  1.00  0.00       C   C
ATOM     49 1HB  SER A   3       7.784   1.098   1.493  1.00  0.00       H   H
ATOM     50 2HB  SER A   3       8.272   2.513   2.425  1.00  0.00       H   H
ATOM     51  OG  SER A   3       7.792   0.858   3.519  1.00  0.00       O   O
ATOM     52  HG  SER A   3       7.593  -0.054   3.296  1.00  0.00       H   H
ATOM     53  C   SER A   3       6.128   3.685   2.704  1.00  0.00       C   C
ATOM     54  O   SER A   3       5.587   4.069   3.740  1.00  0.00       O   O
HETATM   55  N   DGN A   4       6.719   4.512   1.847  1.00  0.00       N   N
HETATM   56  H   DGN A   4       7.133   4.146   1.038  1.00  0.00       H   H
HETATM   57  CA  DGN A   4       6.768   5.961   2.084  1.00  0.00       C   C
HETATM   58  CB  DGN A   4       7.731   6.258   3.234  1.00  0.00       C   C
HETATM   59  CG  DGN A   4       9.094   5.635   2.933  1.00  0.00       C   C
HETATM   60  CD  DGN A   4       9.674   6.264   1.694  1.00  0.00       C   C
HETATM   61  OE1 DGN A   4      10.239   7.334   1.766  1.00  0.00       O   O
HETATM   62  NE2 DGN A   4       9.566   5.641   0.504  1.00  0.00       N   N
HETATM   63 1HE2 DGN A   4       8.923   5.951  -0.152  1.00  0.00       H   H
HETATM   64 2HE2 DGN A   4      10.133   4.880   0.303  1.00  0.00       H   H
HETATM   65 2HG  DGN A   4       9.765   5.804   3.774  1.00  0.00       H   H
HETATM   66 3HG  DGN A   4       8.976   4.563   2.773  1.00  0.00       H   H
HETATM   67 2HB  DGN A   4       7.841   7.336   3.348  1.00  0.00       H   H
HETATM   68 3HB  DGN A   4       7.334   5.835   4.158  1.00  0.00       H   H
HETATM   69  HA  DGN A   4       7.114   6.465   1.182  1.00  0.00       H   H
HETATM   70  C   DGN A   4       5.391   6.457   2.441  1.00  0.00       C   C
HETATM   71  O   DGN A   4       5.211   7.156   3.437  1.00  0.00       O   O
HETATM   72  N   DAI A   5       4.407   6.094   1.624  1.00  0.00       N   N
HETATM   73  H   DAI A   5       4.614   5.535   0.845  1.00  0.00       H   H
HETATM   74  CA  DAI A   5       3.018   6.511   1.859  1.00  0.00       C   C
HETATM   75  CB  DAI A   5       2.080   5.676   0.985  1.00  0.00       C   C
HETATM   76  CG2 DAI A   5       2.204   6.128  -0.472  1.00  0.00       C   C
HETATM   77 1HG2 DAI A   5       2.209   5.254  -1.124  1.00  0.00       H   H
HETATM   78 2HG2 DAI A   5       1.357   6.766  -0.727  1.00  0.00       H   H
HETATM   79 3HG2 DAI A   5       3.131   6.684  -0.602  1.00  0.00       H   H
HETATM   80  CG1 DAI A   5       2.460   4.199   1.095  1.00  0.00       C   C
HETATM   81  CD1 DAI A   5       2.435   3.774   2.564  1.00  0.00       C   C
HETATM   82 1HD1 DAI A   5       1.950   2.802   2.654  1.00  0.00       H   H
HETATM   83 2HD1 DAI A   5       3.456   3.706   2.940  1.00  0.00       H   H
HETATM   84 3HD1 DAI A   5       1.882   4.510   3.147  1.00  0.00       H   H
HETATM   85 2HG1 DAI A   5       1.749   3.596   0.530  1.00  0.00       H   H
HETATM   86 3HG1 DAI A   5       3.463   4.051   0.691  1.00  0.00       H   H
HETATM   87  HB  DAI A   5       1.053   5.812   1.321  1.00  0.00       H   H
HETATM   88  HA  DAI A   5       2.767   6.362   2.908  1.00  0.00       H   H
HETATM   89  C   DAI A   5       2.865   7.969   1.508  1.00  0.00       C   C
HETATM   90  O   DAI A   5       3.853   8.676   1.305  1.00  0.00       O   O
ATOM     91  N   ILE A   6       1.620   8.428   1.436  1.00  0.00       N   N
ATOM     92  H   ILE A   6       0.875   7.816   1.608  1.00  0.00       H   H
ATOM     93  CA  ILE A   6       1.337   9.819   1.107  1.00  0.00       C   C
ATOM     94  HA  ILE A   6       2.213  10.403   1.348  1.00  0.00       H   H
ATOM     95  CB  ILE A   6       1.036   9.993  -0.394  1.00  0.00       C   C
ATOM     96  HB  ILE A   6       1.948   9.820  -0.944  1.00  0.00       H   H
ATOM     97  CG2 ILE A   6       0.007   8.969  -0.850  1.00  0.00       C   C
ATOM     98 1HG2 ILE A   6       0.449   8.321  -1.593  1.00  0.00       H   H
ATOM     99 2HG2 ILE A   6      -0.312   8.379  -0.004  1.00  0.00       H   H
ATOM    100 3HG2 ILE A   6      -0.844   9.478  -1.276  1.00  0.00       H   H
ATOM    101  CG1 ILE A   6       0.543  11.413  -0.676  1.00  0.00       C   C
ATOM    102 1HG1 ILE A   6      -0.535  11.416  -0.697  1.00  0.00       H   H
ATOM    103 2HG1 ILE A   6       0.885  12.068   0.112  1.00  0.00       H   H
ATOM    104  CD1 ILE A   6       1.035  11.973  -1.993  1.00  0.00       C   C
ATOM    105 1HD1 ILE A   6       0.684  12.988  -2.106  1.00  0.00       H   H
ATOM    106 2HD1 ILE A   6       2.114  11.959  -2.010  1.00  0.00       H   H
ATOM    107 3HD1 ILE A   6       0.654  11.369  -2.805  1.00  0.00       H   H
ATOM    108  C   ILE A   6       0.156  10.345   1.915  1.00  0.00       C   C
ATOM    109  O   ILE A   6       0.133  11.510   2.313  1.00  0.00       O   O
ATOM    110  N   SER A   7      -0.823   9.479   2.155  1.00  0.00       N   N
ATOM    111  H   SER A   7      -0.747   8.564   1.811  1.00  0.00       H   H
ATOM    112  CA  SER A   7      -2.009   9.857   2.914  1.00  0.00       C   C
ATOM    113  HA  SER A   7      -2.078  10.934   2.907  1.00  0.00       H   H
ATOM    114  CB  SER A   7      -3.265   9.273   2.263  1.00  0.00       C   C
ATOM    115 1HB  SER A   7      -3.404   9.721   1.291  1.00  0.00       H   H
ATOM    116 2HB  SER A   7      -3.147   8.205   2.155  1.00  0.00       H   H
ATOM    117  OG  SER A   7      -4.414   9.528   3.053  1.00  0.00       O   O
ATOM    118  HG  SER A   7      -4.478  10.470   3.230  1.00  0.00       H   H
ATOM    119  C   SER A   7      -1.904   9.380   4.360  1.00  0.00       C   C
ATOM    120  O   SER A   7      -1.375   8.303   4.632  1.00  0.00       O   O
HETATM  121  N   DTH A   8      -2.411  10.191   5.282  1.00  0.00       N   N
HETATM  122  H   DTH A   8      -2.819  11.037   5.003  1.00  0.00       H   H
HETATM  123  CA  DTH A   8      -2.373   9.850   6.711  1.00  0.00       C   C
HETATM  124  CB  DTH A   8      -0.953  10.042   7.245  1.00  0.00       C   C
HETATM  125  CG2 DTH A   8      -0.465  11.451   6.902  1.00  0.00       C   C
HETATM  126 1HG2 DTH A   8       0.173  11.410   6.018  1.00  0.00       H   H
HETATM  127 2HG2 DTH A   8      -1.323  12.093   6.700  1.00  0.00       H   H
HETATM  128 3HG2 DTH A   8       0.102  11.855   7.741  1.00  0.00       H   H
HETATM  129  OG1 DTH A   8      -0.084   9.079   6.645  1.00  0.00       O   O
HETATM  130  HB  DTH A   8      -0.949   9.911   8.327  1.00  0.00       H   H
HETATM  131  HA  DTH A   8      -3.058  10.499   7.257  1.00  0.00       H   H
HETATM  132  C   DTH A   8      -2.789   8.414   6.896  1.00  0.00       C   C
HETATM  133  O   DTH A   8      -2.237   7.700   7.733  1.00  0.00       O   O
ATOM    134  N   ALA A   9      -3.771   7.981   6.111  1.00  0.00       N   N
ATOM    135  H   ALA A   9      -4.171   8.597   5.463  1.00  0.00       H   H
ATOM    136  CA  ALA A   9      -4.264   6.612   6.189  1.00  0.00       C   C
ATOM    137  HA  ALA A   9      -4.841   6.516   7.097  1.00  0.00       H   H
ATOM    138  CB  ALA A   9      -5.181   6.313   5.012  1.00  0.00       C   C
ATOM    139 1HB  ALA A   9      -5.885   7.124   4.891  1.00  0.00       H   H
ATOM    140 2HB  ALA A   9      -4.591   6.211   4.113  1.00  0.00       H   H
ATOM    141 3HB  ALA A   9      -5.717   5.395   5.197  1.00  0.00       H   H
ATOM    142  C   ALA A   9      -3.111   5.614   6.229  1.00  0.00       C   C
ATOM    143  O   ALA A   9      -2.930   4.832   7.137  1.00  0.00       O   O
HETATM  144  N   END A  10      -2.247   5.636   5.152  1.00  0.00       N   N
HETATM  145  H   END A  10      -2.448   6.334   4.389  1.00  0.00       H   H
HETATM  146  CA  END A  10      -1.109   4.704   5.115  1.00  0.00       C   C
HETATM  147  CB  END A  10      -0.661   4.492   3.654  1.00  0.00       C   C
HETATM  148  CG  END A  10      -1.790   4.547   2.606  1.00  0.00       C   C
HETATM  149  CD  END A  10      -1.223   4.289   1.197  1.00  0.00       C   C
HETATM  150  ND  END A  10      -1.823   2.992   0.843  1.00  0.00       N   N
HETATM  151  CZ  END A  10      -2.715   2.632   1.832  1.00  0.00       C   C
HETATM  152  NZ  END A  10      -3.432   1.551   1.769  1.00  0.00       N   N
HETATM  153  HZ  END A  10      -4.099   1.315   2.550  1.00  0.00       H   H
HETATM  154  NG  END A  10      -2.783   3.506   2.891  1.00  0.00       N   N
HETATM  155  HNG END A  10      -3.433   3.404   3.715  1.00  0.00       H   H
HETATM  156  HND END A  10      -1.639   2.398  -0.007  1.00  0.00       H   H
HETATM  157 1HD  END A  10      -1.537   5.071   0.474  1.00  0.00       H   H
HETATM  158 2HD  END A  10      -0.115   4.213   1.203  1.00  0.00       H   H
HETATM  159  HG  END A  10      -2.263   5.555   2.643  1.00  0.00       H   H
HETATM  160 2HB  END A  10       0.078   5.280   3.403  1.00  0.00       H   H
HETATM  161 3HB  END A  10      -0.178   3.493   3.584  1.00  0.00       H   H
HETATM  162  HA  END A  10      -1.419   3.730   5.557  1.00  0.00       H   H
HETATM  163  C   END A  10       0.043   5.274   5.918  1.00  0.00       C   C
HETATM  164  O   END A  10       0.663   4.463   6.606  1.00  0.00       O   O
ATOM    165  N   ILE A  11       0.363   6.562   5.851  1.00  0.00       N   N
ATOM    166  H   ILE A  11      -0.170   7.158   5.285  1.00  0.00       H   H
ATOM    167  CA  ILE A  11       1.488   7.108   6.601  1.00  0.00       C   C
ATOM    168  HA  ILE A  11       1.641   6.487   7.471  1.00  0.00       H   H
ATOM    169  CB  ILE A  11       2.780   7.098   5.764  1.00  0.00       C   C
ATOM    170  HB  ILE A  11       2.603   7.661   4.861  1.00  0.00       H   H
ATOM    171  CG2 ILE A  11       3.911   7.771   6.527  1.00  0.00       C   C
ATOM    172 1HG2 ILE A  11       4.852   7.318   6.250  1.00  0.00       H   H
ATOM    173 2HG2 ILE A  11       3.933   8.822   6.284  1.00  0.00       H   H
ATOM    174 3HG2 ILE A  11       3.752   7.649   7.588  1.00  0.00       H   H
ATOM    175  CG1 ILE A  11       3.161   5.663   5.392  1.00  0.00       C   C
ATOM    176 1HG1 ILE A  11       2.307   5.173   4.952  1.00  0.00       H   H
ATOM    177 2HG1 ILE A  11       3.967   5.688   4.672  1.00  0.00       H   H
ATOM    178  CD1 ILE A  11       3.616   4.833   6.572  1.00  0.00       C   C
ATOM    179 1HD1 ILE A  11       4.496   5.281   7.009  1.00  0.00       H   H
ATOM    180 2HD1 ILE A  11       2.828   4.792   7.309  1.00  0.00       H   H
ATOM    181 3HD1 ILE A  11       3.850   3.832   6.239  1.00  0.00       H   H
ATOM    182  C   ILE A  11       1.202   8.535   7.057  1.00  0.00       C   C
ATOM    183  O   ILE A  11       1.634   8.952   8.132  1.00  0.00       O   O
ENDMDL
CONECT    4    3
CONECT   13   10
CONECT   12   11
CONECT    5    3
CONECT   20    8
CONECT   19   14
CONECT   18   15
CONECT    6    3
CONECT   21    8
CONECT   23   24   25    7
CONECT    3    4    6    5    1
CONECT    7   23   22    1    8
CONECT    8   20   21    7    9
CONECT   10   11   13    9
CONECT   14   15   19    9
CONECT   11   16   10   12
CONECT   15   16   18   14
CONECT    9   14    8   10
CONECT   16   17   15   11
CONECT    2    1
CONECT   22    7
CONECT   17   16
CONECT    1    3    2    7
CONECT   24   23
CONECT   25   23   26   27
CONECT   53   54   46   55
CONECT   63   62
CONECT   67   58
CONECT   64   62
CONECT   65   59
CONECT   68   58
CONECT   66   59
CONECT   70   57   71   72
CONECT   57   55   58   69   70
CONECT   58   59   57   67   68
CONECT   60   59   61   62
CONECT   59   60   65   66   58
CONECT   56   55
CONECT   69   57
CONECT   55   53   57   56
CONECT   62   60   64   63
CONECT   71   70
CONECT   61   60
CONECT   82   81
CONECT   77   76
CONECT   83   81
CONECT   85   80
CONECT   78   76
CONECT   84   81
CONECT   86   80
CONECT   79   76
CONECT   89   74   90   91
CONECT   74   75   72   88   89
CONECT   75   80   74   76   87
CONECT   81   80   82   84   83
CONECT   80   81   75   85   86
CONECT   76   78   79   75   77
CONECT   73   72
CONECT   88   74
CONECT   87   75
CONECT   72   73   70   74
CONECT   90   89
CONECT   91   92   93   89
CONECT  119  112  121  120
CONECT  126  125
CONECT  127  125
CONECT  128  125
CONECT  132  123  134  133
CONECT  123  124  121  132  131
CONECT  124  123  125  130  129
CONECT  125  124  127  128  126
CONECT  122  121
CONECT  131  123
CONECT  130  124
CONECT  121  119  122  123
CONECT  133  132
CONECT  129  124
CONECT  142  143  136  144
CONECT  134  136  135  132
CONECT  157  149
CONECT  160  147
CONECT  158  149
CONECT  161  147
CONECT  163  146  165  164
CONECT  146  144  147  163  162
CONECT  147  148  146  160  161
CONECT  149  148  150  157  158
CONECT  148  154  149  147  159
CONECT  151  150  152  154
CONECT  145  144
CONECT  162  146
CONECT  159  148
CONECT  156  150
CONECT  155  154
CONECT  153  152
CONECT  144  142  146  145
CONECT  150  149  151  156
CONECT  154  148  151  155
CONECT  152  153  151
CONECT  164  163
CONECT  165  167  163  166
MODEL        2
HETATM    1  N   DNP A   1       1.373  -0.029  -0.028  1.00  0.00       N   N
HETATM    2  H   DNP A   1       1.727  -0.937  -0.314  1.00  0.00       H   H
HETATM    3  C10 DNP A   1       1.876   0.254   1.334  1.00  0.00       C   C
HETATM    4 1H1  DNP A   1       2.488  -0.599   1.700  1.00  0.00       H   H
HETATM    5 2H1  DNP A   1       2.505   1.171   1.300  1.00  0.00       H   H
HETATM    6 3H1  DNP A   1       1.028   0.412   2.034  1.00  0.00       H   H
HETATM    7  CA  DNP A   1       1.862   0.990  -1.002  1.00  0.00       C   C
HETATM    8  CB  DNP A   1       1.210   0.750  -2.365  1.00  0.00       C   C
HETATM    9  CG  DNP A   1       1.534   1.796  -3.405  1.00  0.00       C   C
HETATM   10  CD1 DNP A   1       1.918   1.381  -4.671  1.00  0.00       C   C
HETATM   11  CE1 DNP A   1       2.216   2.316  -5.650  1.00  0.00       C   C
HETATM   12 1HE  DNP A   1       2.526   1.977  -6.662  1.00  0.00       H   H
HETATM   13 1HD  DNP A   1       1.985   0.295  -4.901  1.00  0.00       H   H
HETATM   14  CD2 DNP A   1       1.449   3.151  -3.119  1.00  0.00       C   C
HETATM   15  CE2 DNP A   1       1.743   4.085  -4.100  1.00  0.00       C   C
HETATM   16  CZ  DNP A   1       2.127   3.667  -5.364  1.00  0.00       C   C
HETATM   17  HZ  DNP A   1       2.366   4.415  -6.150  1.00  0.00       H   H
HETATM   18 2HE  DNP A   1       1.671   5.170  -3.872  1.00  0.00       H   H
HETATM   19 2HD  DNP A   1       1.144   3.488  -2.107  1.00  0.00       H   H
HETATM   20 2HB  DNP A   1       0.105   0.703  -2.235  1.00  0.00       H   H
HETATM   21 3HB  DNP A   1       1.571  -0.232  -2.746  1.00  0.00       H   H
HETATM   22  HA  DNP A   1       1.591   2.000  -0.616  1.00  0.00       H   H
HETATM   23  C   DNP A   1       3.370   0.904  -1.180  1.00  0.00       C   C
HETATM   24  O   DNP A   1       3.877  -0.214  -1.273  1.00  0.00       O   O
ATOM     25  N   ILE A   2       4.077   2.027  -1.241  1.00  0.00       N   N
ATOM     26  H   ILE A   2       3.616   2.888  -1.161  1.00  0.00       H   H
ATOM     27  CA  ILE A   2       5.523   2.010  -1.425  1.00  0.00       C   C
ATOM     28  HA  ILE A   2       5.802   1.029  -1.784  1.00  0.00       H   H
ATOM     29  CB  ILE A   2       5.972   3.053  -2.466  1.00  0.00       C   C
ATOM     30  HB  ILE A   2       7.034   2.941  -2.620  1.00  0.00       H   H
ATOM     31  CG2 ILE A   2       5.271   2.809  -3.794  1.00  0.00       C   C
ATOM     32 1HG2 ILE A   2       5.648   1.900  -4.239  1.00  0.00       H   H
ATOM     33 2HG2 ILE A   2       4.209   2.714  -3.628  1.00  0.00       H   H
ATOM     34 3HG2 ILE A   2       5.460   3.640  -4.458  1.00  0.00       H   H
ATOM     35  CG1 ILE A   2       5.686   4.467  -1.958  1.00  0.00       C   C
ATOM     36 1HG1 ILE A   2       5.599   4.447  -0.883  1.00  0.00       H   H
ATOM     37 2HG1 ILE A   2       6.506   5.114  -2.237  1.00  0.00       H   H
ATOM     38  CD1 ILE A   2       4.413   5.064  -2.515  1.00  0.00       C   C
ATOM     39 1HD1 ILE A   2       4.506   5.176  -3.586  1.00  0.00       H   H
ATOM     40 2HD1 ILE A   2       3.581   4.413  -2.291  1.00  0.00       H   H
ATOM     41 3HD1 ILE A   2       4.243   6.032  -2.067  1.00  0.00       H   H
ATOM     42  C   ILE A   2       6.247   2.277  -0.110  1.00  0.00       C   C
ATOM     43  O   ILE A   2       7.392   2.729  -0.100  1.00  0.00       O   O
ATOM     44  N   SER A   3       5.572   1.993   1.000  1.00  0.00       N   N
ATOM     45  H   SER A   3       4.663   1.635   0.927  1.00  0.00       H   H
ATOM     46  CA  SER A   3       6.150   2.205   2.322  1.00  0.00       C   C
ATOM     47  HA  SER A   3       5.553   1.658   3.036  1.00  0.00       H   H
ATOM     48  CB  SER A   3       7.586   1.677   2.364  1.00  0.00       C   C
ATOM     49 1HB  SER A   3       7.779   1.095   1.476  1.00  0.00       H   H
ATOM     50 2HB  SER A   3       8.272   2.511   2.405  1.00  0.00       H   H
ATOM     51  OG  SER A   3       7.794   0.858   3.502  1.00  0.00       O   O
ATOM     52  HG  SER A   3       7.114   0.182   3.538  1.00  0.00       H   H
ATOM     53  C   SER A   3       6.129   3.685   2.693  1.00  0.00       C   C
ATOM     54  O   SER A   3       5.592   4.067   3.731  1.00  0.00       O   O
HETATM   55  N   DGN A   4       6.719   4.512   1.836  1.00  0.00       N   N
HETATM   56  H   DGN A   4       7.130   4.147   1.025  1.00  0.00       H   H
HETATM   57  CA  DGN A   4       6.769   5.961   2.075  1.00  0.00       C   C
HETATM   58  CB  DGN A   4       7.735   6.255   3.222  1.00  0.00       C   C
HETATM   59  CG  DGN A   4       9.097   5.631   2.917  1.00  0.00       C   C
HETATM   60  CD  DGN A   4       9.674   6.262   1.677  1.00  0.00       C   C
HETATM   61  OE1 DGN A   4      10.025   7.423   1.695  1.00  0.00       O   O
HETATM   62  NE2 DGN A   4       9.802   5.539   0.547  1.00  0.00       N   N
HETATM   63 1HE2 DGN A   4       9.408   5.854  -0.280  1.00  0.00       H   H
HETATM   64 2HE2 DGN A   4      10.292   4.702   0.561  1.00  0.00       H   H
HETATM   65 2HG  DGN A   4       9.771   5.799   3.757  1.00  0.00       H   H
HETATM   66 3HG  DGN A   4       8.978   4.560   2.756  1.00  0.00       H   H
HETATM   67 2HB  DGN A   4       7.847   7.333   3.337  1.00  0.00       H   H
HETATM   68 3HB  DGN A   4       7.341   5.831   4.147  1.00  0.00       H   H
HETATM   69  HA  DGN A   4       7.113   6.465   1.173  1.00  0.00       H   H
HETATM   70  C   DGN A   4       5.394   6.457   2.436  1.00  0.00       C   C
HETATM   71  O   DGN A   4       5.217   7.155   3.433  1.00  0.00       O   O
HETATM   72  N   DAI A   5       4.408   6.096   1.621  1.00  0.00       N   N
HETATM   73  H   DAI A   5       4.612   5.538   0.841  1.00  0.00       H   H
HETATM   74  CA  DAI A   5       3.020   6.514   1.860  1.00  0.00       C   C
HETATM   75  CB  DAI A   5       2.078   5.680   0.988  1.00  0.00       C   C
HETATM   76  CG2 DAI A   5       2.198   6.134  -0.469  1.00  0.00       C   C
HETATM   77 1HG2 DAI A   5       2.201   5.260  -1.122  1.00  0.00       H   H
HETATM   78 2HG2 DAI A   5       1.352   6.772  -0.721  1.00  0.00       H   H
HETATM   79 3HG2 DAI A   5       3.125   6.690  -0.601  1.00  0.00       H   H
HETATM   80  CG1 DAI A   5       2.458   4.203   1.096  1.00  0.00       C   C
HETATM   81  CD1 DAI A   5       2.436   3.776   2.564  1.00  0.00       C   C
HETATM   82 1HD1 DAI A   5       1.949   2.805   2.654  1.00  0.00       H   H
HETATM   83 2HD1 DAI A   5       3.458   3.706   2.937  1.00  0.00       H   H
HETATM   84 3HD1 DAI A   5       1.885   4.513   3.150  1.00  0.00       H   H
HETATM   85 2HG1 DAI A   5       1.745   3.601   0.532  1.00  0.00       H   H
HETATM   86 3HG1 DAI A   5       3.459   4.054   0.689  1.00  0.00       H   H
HETATM   87  HB  DAI A   5       1.052   5.817   1.328  1.00  0.00       H   H
HETATM   88  HA  DAI A   5       2.771   6.364   2.910  1.00  0.00       H   H
HETATM   89  C   DAI A   5       2.867   7.973   1.511  1.00  0.00       C   C
HETATM   90  O   DAI A   5       3.854   8.678   1.306  1.00  0.00       O   O
ATOM     91  N   ILE A   6       1.622   8.432   1.443  1.00  0.00       N   N
ATOM     92  H   ILE A   6       0.876   7.821   1.617  1.00  0.00       H   H
ATOM     93  CA  ILE A   6       1.338   9.824   1.116  1.00  0.00       C   C
ATOM     94  HA  ILE A   6       2.216  10.407   1.355  1.00  0.00       H   H
ATOM     95  CB  ILE A   6       1.033   9.999  -0.383  1.00  0.00       C   C
ATOM     96  HB  ILE A   6       1.944   9.826  -0.936  1.00  0.00       H   H
ATOM     97  CG2 ILE A   6       0.002   8.977  -0.837  1.00  0.00       C   C
ATOM     98 1HG2 ILE A   6       0.442   8.329  -1.582  1.00  0.00       H   H
ATOM     99 2HG2 ILE A   6      -0.315   8.387   0.009  1.00  0.00       H   H
ATOM    100 3HG2 ILE A   6      -0.849   9.487  -1.261  1.00  0.00       H   H
ATOM    101  CG1 ILE A   6       0.541  11.421  -0.663  1.00  0.00       C   C
ATOM    102 1HG1 ILE A   6      -0.537  11.424  -0.681  1.00  0.00       H   H
ATOM    103 2HG1 ILE A   6       0.886  12.075   0.125  1.00  0.00       H   H
ATOM    104  CD1 ILE A   6       1.029  11.981  -1.981  1.00  0.00       C   C
ATOM    105 1HD1 ILE A   6       0.745  13.020  -2.058  1.00  0.00       H   H
ATOM    106 2HD1 ILE A   6       2.104  11.896  -2.033  1.00  0.00       H   H
ATOM    107 3HD1 ILE A   6       0.585  11.426  -2.794  1.00  0.00       H   H
ATOM    108  C   ILE A   6       0.160  10.350   1.928  1.00  0.00       C   C
ATOM    109  O   ILE A   6       0.139  11.515   2.327  1.00  0.00       O   O
ATOM    110  N   SER A   7      -0.819   9.484   2.170  1.00  0.00       N   N
ATOM    111  H   SER A   7      -0.744   8.570   1.825  1.00  0.00       H   H
ATOM    112  CA  SER A   7      -2.002   9.862   2.934  1.00  0.00       C   C
ATOM    113  HA  SER A   7      -2.070  10.940   2.928  1.00  0.00       H   H
ATOM    114  CB  SER A   7      -3.260   9.280   2.286  1.00  0.00       C   C
ATOM    115 1HB  SER A   7      -3.116   9.217   1.218  1.00  0.00       H   H
ATOM    116 2HB  SER A   7      -3.442   8.292   2.684  1.00  0.00       H   H
ATOM    117  OG  SER A   7      -4.391  10.093   2.547  1.00  0.00       O   O
ATOM    118  HG  SER A   7      -5.078   9.902   1.905  1.00  0.00       H   H
ATOM    119  C   SER A   7      -1.893   9.384   4.378  1.00  0.00       C   C
ATOM    120  O   SER A   7      -1.364   8.307   4.648  1.00  0.00       O   O
HETATM  121  N   DTH A   8      -2.397  10.195   5.303  1.00  0.00       N   N
HETATM  122  H   DTH A   8      -2.806  11.041   5.025  1.00  0.00       H   H
HETATM  123  CA  DTH A   8      -2.355   9.853   6.732  1.00  0.00       C   C
HETATM  124  CB  DTH A   8      -0.933  10.044   7.261  1.00  0.00       C   C
HETATM  125  CG2 DTH A   8      -0.445  11.453   6.917  1.00  0.00       C   C
HETATM  126 1HG2 DTH A   8       0.045  11.440   5.944  1.00  0.00       H   H
HETATM  127 2HG2 DTH A   8      -1.296  12.134   6.887  1.00  0.00       H   H
HETATM  128 3HG2 DTH A   8       0.262  11.788   7.676  1.00  0.00       H   H
HETATM  129  OG1 DTH A   8      -0.067   9.080   6.658  1.00  0.00       O   O
HETATM  130  HB  DTH A   8      -0.926   9.911   8.343  1.00  0.00       H   H
HETATM  131  HA  DTH A   8      -3.038  10.502   7.280  1.00  0.00       H   H
HETATM  132  C   DTH A   8      -2.772   8.417   6.916  1.00  0.00       C   C
HETATM  133  O   DTH A   8      -2.217   7.702   7.751  1.00  0.00       O   O
ATOM    134  N   ALA A   9      -3.755   7.985   6.134  1.00  0.00       N   N
ATOM    135  H   ALA A   9      -4.158   8.603   5.488  1.00  0.00       H   H
ATOM    136  CA  ALA A   9      -4.249   6.616   6.212  1.00  0.00       C   C
ATOM    137  HA  ALA A   9      -4.825   6.520   7.122  1.00  0.00       H   H
ATOM    138  CB  ALA A   9      -5.170   6.320   5.038  1.00  0.00       C   C
ATOM    139 1HB  ALA A   9      -5.874   7.130   4.919  1.00  0.00       H   H
ATOM    140 2HB  ALA A   9      -4.583   6.218   4.137  1.00  0.00       H   H
ATOM    141 3HB  ALA A   9      -5.706   5.401   5.224  1.00  0.00       H   H
ATOM    142  C   ALA A   9      -3.097   5.618   6.249  1.00  0.00       C   C
ATOM    143  O   ALA A   9      -2.914   4.835   7.155  1.00  0.00       O   O
HETATM  144  N   END A  10      -2.237   5.640   5.168  1.00  0.00       N   N
HETATM  145  H   END A  10      -2.439   6.339   4.407  1.00  0.00       H   H
HETATM  146  CA  END A  10      -1.099   4.707   5.128  1.00  0.00       C   C
HETATM  147  CB  END A  10      -0.656   4.495   3.665  1.00  0.00       C   C
HETATM  148  CG  END A  10      -1.787   4.552   2.620  1.00  0.00       C   C
HETATM  149  CD  END A  10      -1.225   4.295   1.210  1.00  0.00       C   C
HETATM  150  ND  END A  10      -1.827   2.999   0.856  1.00  0.00       N   N
HETATM  151  CZ  END A  10      -2.716   2.639   1.848  1.00  0.00       C   C
HETATM  152  NZ  END A  10      -3.434   1.558   1.786  1.00  0.00       N   N
HETATM  153  HZ  END A  10      -4.099   1.322   2.569  1.00  0.00       H   H
HETATM  154  NG  END A  10      -2.781   3.512   2.908  1.00  0.00       N   N
HETATM  155  HNG END A  10      -3.428   3.410   3.733  1.00  0.00       H   H
HETATM  156  HND END A  10      -1.645   2.406   0.005  1.00  0.00       H   H
HETATM  157 1HD  END A  10      -1.541   5.078   0.488  1.00  0.00       H   H
HETATM  158 2HD  END A  10      -0.116   4.219   1.213  1.00  0.00       H   H
HETATM  159  HG  END A  10      -2.260   5.560   2.660  1.00  0.00       H   H
HETATM  160 2HB  END A  10       0.084   5.284   3.413  1.00  0.00       H   H
HETATM  161 3HB  END A  10      -0.174   3.497   3.594  1.00  0.00       H   H
HETATM  162  HA  END A  10      -1.409   3.733   5.570  1.00  0.00       H   H
HETATM  163  C   END A  10       0.055   5.276   5.928  1.00  0.00       C   C
HETATM  164  O   END A  10       0.677   4.463   6.613  1.00  0.00       O   O
ATOM    165  N   ILE A  11       0.376   6.563   5.861  1.00  0.00       N   N
ATOM    166  H   ILE A  11      -0.158   7.161   5.297  1.00  0.00       H   H
ATOM    167  CA  ILE A  11       1.503   7.108   6.608  1.00  0.00       C   C
ATOM    168  HA  ILE A  11       1.658   6.486   7.478  1.00  0.00       H   H
ATOM    169  CB  ILE A  11       2.794   7.097   5.767  1.00  0.00       C   C
ATOM    170  HB  ILE A  11       2.614   7.661   4.865  1.00  0.00       H   H
ATOM    171  CG2 ILE A  11       3.928   7.767   6.528  1.00  0.00       C   C
ATOM    172 1HG2 ILE A  11       3.989   8.807   6.240  1.00  0.00       H   H
ATOM    173 2HG2 ILE A  11       3.738   7.700   7.589  1.00  0.00       H   H
ATOM    174 3HG2 ILE A  11       4.859   7.274   6.296  1.00  0.00       H   H
ATOM    175  CG1 ILE A  11       3.172   5.662   5.393  1.00  0.00       C   C
ATOM    176 1HG1 ILE A  11       2.316   5.174   4.954  1.00  0.00       H   H
ATOM    177 2HG1 ILE A  11       3.976   5.686   4.672  1.00  0.00       H   H
ATOM    178  CD1 ILE A  11       3.627   4.830   6.571  1.00  0.00       C   C
ATOM    179 1HD1 ILE A  11       3.476   5.386   7.485  1.00  0.00       H   H
ATOM    180 2HD1 ILE A  11       3.057   3.914   6.607  1.00  0.00       H   H
ATOM    181 3HD1 ILE A  11       4.676   4.596   6.462  1.00  0.00       H   H
ATOM    182  C   ILE A  11       1.221   8.535   7.066  1.00  0.00       C   C
ATOM    183  O   ILE A  11       1.634   8.944   8.151  1.00  0.00       O   O
ENDMDL
CONECT    4    3
CONECT   13   10
CONECT   12   11
CONECT    5    3
CONECT   20    8
CONECT   19   14
CONECT   18   15
CONECT    6    3
CONECT   21    8
CONECT   23    7   24   25
CONECT    3    5    4    6    1
CONECT    7   22   23    8    1
CONECT    8    7   20   21    9
CONECT   10   13    9   11
CONECT   14   19    9   15
CONECT   11   16   10   12
CONECT   15   18   16   14
CONECT    9   10    8   14
CONECT   16   15   17   11
CONECT    2    1
CONECT   22    7
CONECT   17   16
CONECT    1    7    3    2
CONECT   24   23
CONECT   25   26   27   23
CONECT   53   46   55   54
CONECT   63   62
CONECT   67   58
CONECT   64   62
CONECT   65   59
CONECT   68   58
CONECT   66   59
CONECT   70   57   72   71
CONECT   57   70   58   55   69
CONECT   58   57   67   68   59
CONECT   60   62   61   59
CONECT   59   60   58   65   66
CONECT   56   55
CONECT   69   57
CONECT   55   53   57   56
CONECT   62   60   63   64
CONECT   71   70
CONECT   61   60
CONECT   82   81
CONECT   77   76
CONECT   83   81
CONECT   85   80
CONECT   78   76
CONECT   84   81
CONECT   86   80
CONECT   79   76
CONECT   89   91   74   90
CONECT   74   72   89   88   75
CONECT   75   80   74   87   76
CONECT   81   80   83   84   82
CONECT   80   86   81   85   75
CONECT   76   79   78   77   75
CONECT   73   72
CONECT   88   74
CONECT   87   75
CONECT   72   70   74   73
CONECT   90   89
CONECT   91   89   93   92
CONECT  119  120  121  112
CONECT  126  125
CONECT  127  125
CONECT  128  125
CONECT  132  123  133  134
CONECT  123  131  121  132  124
CONECT  124  123  129  130  125
CONECT  125  126  128  124  127
CONECT  122  121
CONECT  131  123
CONECT  130  124
CONECT  121  119  123  122
CONECT  133  132
CONECT  129  124
CONECT  142  143  144  136
CONECT  134  132  136  135
CONECT  157  149
CONECT  160  147
CONECT  158  149
CONECT  161  147
CONECT  163  164  165  146
CONECT  146  147  163  144  162
CONECT  147  160  161  146  148
CONECT  149  158  150  157  148
CONECT  148  149  154  159  147
CONECT  151  150  154  152
CONECT  145  144
CONECT  162  146
CONECT  159  148
CONECT  156  150
CONECT  155  154
CONECT  153  152
CONECT  144  142  146  145
CONECT  150  149  156  151
CONECT  154  148  151  155
CONECT  152  153  151
CONECT  164  163
CONECT  165  166  167  163
MODEL        3
HETATM    1  N   DNP A   1       1.384  -0.035  -0.031  1.00  0.00       N   N
HETATM    2  H   DNP A   1       1.739  -0.942  -0.316  1.00  0.00       H   H
HETATM    3  C10 DNP A   1       1.883   0.250   1.332  1.00  0.00       C   C
HETATM    4 1H1  DNP A   1       2.493  -0.602   1.701  1.00  0.00       H   H
HETATM    5 2H1  DNP A   1       2.512   1.168   1.299  1.00  0.00       H   H
HETATM    6 3H1  DNP A   1       1.032   0.409   2.029  1.00  0.00       H   H
HETATM    7  CA  DNP A   1       1.874   0.984  -1.005  1.00  0.00       C   C
HETATM    8  CB  DNP A   1       1.225   0.743  -2.369  1.00  0.00       C   C
HETATM    9  CG  DNP A   1       1.551   1.788  -3.409  1.00  0.00       C   C
HETATM   10  CD1 DNP A   1       1.938   1.373  -4.674  1.00  0.00       C   C
HETATM   11  CE1 DNP A   1       2.237   2.308  -5.653  1.00  0.00       C   C
HETATM   12 1HE  DNP A   1       2.549   1.969  -6.664  1.00  0.00       H   H
HETATM   13 1HD  DNP A   1       2.005   0.287  -4.903  1.00  0.00       H   H
HETATM   14  CD2 DNP A   1       1.465   3.144  -3.123  1.00  0.00       C   C
HETATM   15  CE2 DNP A   1       1.761   4.077  -4.104  1.00  0.00       C   C
HETATM   16  CZ  DNP A   1       2.147   3.660  -5.367  1.00  0.00       C   C
HETATM   17  HZ  DNP A   1       2.387   4.407  -6.153  1.00  0.00       H   H
HETATM   18 2HE  DNP A   1       1.687   5.162  -3.877  1.00  0.00       H   H
HETATM   19 2HD  DNP A   1       1.158   3.481  -2.112  1.00  0.00       H   H
HETATM   20 2HB  DNP A   1       0.120   0.695  -2.241  1.00  0.00       H   H
HETATM   21 3HB  DNP A   1       1.589  -0.239  -2.748  1.00  0.00       H   H
HETATM   22  HA  DNP A   1       1.602   1.995  -0.620  1.00  0.00       H   H
HETATM   23  C   DNP A   1       3.383   0.899  -1.179  1.00  0.00       C   C
HETATM   24  O   DNP A   1       3.891  -0.219  -1.270  1.00  0.00       O   O
ATOM     25  N   ILE A   2       4.090   2.022  -1.239  1.00  0.00       N   N
ATOM     26  H   ILE A   2       3.628   2.883  -1.161  1.00  0.00       H   H
ATOM     27  CA  ILE A   2       5.536   2.005  -1.419  1.00  0.00       C   C
ATOM     28  HA  ILE A   2       5.816   1.025  -1.777  1.00  0.00       H   H
ATOM     29  CB  ILE A   2       5.986   3.047  -2.460  1.00  0.00       C   C
ATOM     30  HB  ILE A   2       7.049   2.936  -2.612  1.00  0.00       H   H
ATOM     31  CG2 ILE A   2       5.289   2.803  -3.790  1.00  0.00       C   C
ATOM     32 1HG2 ILE A   2       5.663   1.890  -4.229  1.00  0.00       H   H
ATOM     33 2HG2 ILE A   2       4.226   2.715  -3.627  1.00  0.00       H   H
ATOM     34 3HG2 ILE A   2       5.485   3.630  -4.456  1.00  0.00       H   H
ATOM     35  CG1 ILE A   2       5.699   4.463  -1.954  1.00  0.00       C   C
ATOM     36 1HG1 ILE A   2       5.610   4.443  -0.879  1.00  0.00       H   H
ATOM     37 2HG1 ILE A   2       6.520   5.109  -2.231  1.00  0.00       H   H
ATOM     38  CD1 ILE A   2       4.427   5.058  -2.515  1.00  0.00       C   C
ATOM     39 1HD1 ILE A   2       4.523   5.170  -3.585  1.00  0.00       H   H
ATOM     40 2HD1 ILE A   2       3.595   4.407  -2.292  1.00  0.00       H   H
ATOM     41 3HD1 ILE A   2       4.256   6.027  -2.067  1.00  0.00       H   H
ATOM     42  C   ILE A   2       6.257   2.274  -0.102  1.00  0.00       C   C
ATOM     43  O   ILE A   2       7.401   2.726  -0.091  1.00  0.00       O   O
ATOM     44  N   SER A   3       5.579   1.990   1.005  1.00  0.00       N   N
ATOM     45  H   SER A   3       4.670   1.632   0.931  1.00  0.00       H   H
ATOM     46  CA  SER A   3       6.154   2.203   2.329  1.00  0.00       C   C
ATOM     47  HA  SER A   3       5.555   1.656   3.042  1.00  0.00       H   H
ATOM     48  CB  SER A   3       7.589   1.676   2.375  1.00  0.00       C   C
ATOM     49 1HB  SER A   3       7.783   1.089   1.490  1.00  0.00       H   H
ATOM     50 2HB  SER A   3       8.275   2.510   2.412  1.00  0.00       H   H
ATOM     51  OG  SER A   3       7.797   0.863   3.517  1.00  0.00       O   O
ATOM     52  HG  SER A   3       6.994   0.374   3.713  1.00  0.00       H   H
ATOM     53  C   SER A   3       6.131   3.683   2.699  1.00  0.00       C   C
ATOM     54  O   SER A   3       5.591   4.066   3.736  1.00  0.00       O   O
HETATM   55  N   DGN A   4       6.723   4.510   1.843  1.00  0.00       N   N
HETATM   56  H   DGN A   4       7.136   4.144   1.033  1.00  0.00       H   H
HETATM   57  CA  DGN A   4       6.772   5.959   2.081  1.00  0.00       C   C
HETATM   58  CB  DGN A   4       7.735   6.254   3.230  1.00  0.00       C   C
HETATM   59  CG  DGN A   4       9.098   5.631   2.929  1.00  0.00       C   C
HETATM   60  CD  DGN A   4       9.678   6.262   1.690  1.00  0.00       C   C
HETATM   61  OE1 DGN A   4      10.218   7.345   1.758  1.00  0.00       O   O
HETATM   62  NE2 DGN A   4       9.598   5.624   0.505  1.00  0.00       N   N
HETATM   63 1HE2 DGN A   4       9.099   6.018  -0.226  1.00  0.00       H   H
HETATM   64 2HE2 DGN A   4      10.041   4.770   0.384  1.00  0.00       H   H
HETATM   65 2HG  DGN A   4       9.770   5.800   3.770  1.00  0.00       H   H
HETATM   66 3HG  DGN A   4       8.980   4.560   2.768  1.00  0.00       H   H
HETATM   67 2HB  DGN A   4       7.846   7.332   3.345  1.00  0.00       H   H
HETATM   68 3HB  DGN A   4       7.339   5.831   4.154  1.00  0.00       H   H
HETATM   69  HA  DGN A   4       7.118   6.463   1.179  1.00  0.00       H   H
HETATM   70  C   DGN A   4       5.396   6.455   2.438  1.00  0.00       C   C
HETATM   71  O   DGN A   4       5.216   7.153   3.434  1.00  0.00       O   O
HETATM   72  N   DAI A   5       4.412   6.093   1.621  1.00  0.00       N   N
HETATM   73  H   DAI A   5       4.617   5.534   0.843  1.00  0.00       H   H
HETATM   74  CA  DAI A   5       3.023   6.510   1.857  1.00  0.00       C   C
HETATM   75  CB  DAI A   5       2.083   5.676   0.983  1.00  0.00       C   C
HETATM   76  CG2 DAI A   5       2.207   6.128  -0.474  1.00  0.00       C   C
HETATM   77 1HG2 DAI A   5       2.212   5.254  -1.127  1.00  0.00       H   H
HETATM   78 2HG2 DAI A   5       1.361   6.766  -0.729  1.00  0.00       H   H
HETATM   79 3HG2 DAI A   5       3.134   6.684  -0.604  1.00  0.00       H   H
HETATM   80  CG1 DAI A   5       2.464   4.199   1.093  1.00  0.00       C   C
HETATM   81  CD1 DAI A   5       2.438   3.773   2.562  1.00  0.00       C   C
HETATM   82 1HD1 DAI A   5       1.951   2.801   2.650  1.00  0.00       H   H
HETATM   83 2HD1 DAI A   5       3.459   3.703   2.937  1.00  0.00       H   H
HETATM   84 3HD1 DAI A   5       1.887   4.510   3.145  1.00  0.00       H   H
HETATM   85 2HG1 DAI A   5       1.752   3.596   0.527  1.00  0.00       H   H
HETATM   86 3HG1 DAI A   5       3.466   4.050   0.689  1.00  0.00       H   H
HETATM   87  HB  DAI A   5       1.057   5.812   1.320  1.00  0.00       H   H
HETATM   88  HA  DAI A   5       2.771   6.361   2.907  1.00  0.00       H   H
HETATM   89  C   DAI A   5       2.870   7.969   1.507  1.00  0.00       C   C
HETATM   90  O   DAI A   5       3.858   8.675   1.303  1.00  0.00       O   O
ATOM     91  N   ILE A   6       1.625   8.427   1.435  1.00  0.00       N   N
ATOM     92  H   ILE A   6       0.879   7.816   1.608  1.00  0.00       H   H
ATOM     93  CA  ILE A   6       1.342   9.819   1.106  1.00  0.00       C   C
ATOM     94  HA  ILE A   6       2.219  10.403   1.347  1.00  0.00       H   H
ATOM     95  CB  ILE A   6       1.040   9.993  -0.394  1.00  0.00       C   C
ATOM     96  HB  ILE A   6       1.952   9.820  -0.944  1.00  0.00       H   H
ATOM     97  CG2 ILE A   6       0.011   8.970  -0.849  1.00  0.00       C   C
ATOM     98 1HG2 ILE A   6       0.452   8.322  -1.593  1.00  0.00       H   H
ATOM     99 2HG2 ILE A   6      -0.308   8.380  -0.003  1.00  0.00       H   H
ATOM    100 3HG2 ILE A   6      -0.840   9.479  -1.275  1.00  0.00       H   H
ATOM    101  CG1 ILE A   6       0.548  11.414  -0.676  1.00  0.00       C   C
ATOM    102 1HG1 ILE A   6      -0.531  11.417  -0.696  1.00  0.00       H   H
ATOM    103 2HG1 ILE A   6       0.891  12.069   0.112  1.00  0.00       H   H
ATOM    104  CD1 ILE A   6       1.038  11.973  -1.993  1.00  0.00       C   C
ATOM    105 1HD1 ILE A   6       0.711  12.998  -2.094  1.00  0.00       H   H
ATOM    106 2HD1 ILE A   6       2.117  11.935  -2.021  1.00  0.00       H   H
ATOM    107 3HD1 ILE A   6       0.636  11.386  -2.805  1.00  0.00       H   H
ATOM    108  C   ILE A   6       0.162  10.346   1.915  1.00  0.00       C   C
ATOM    109  O   ILE A   6       0.139  11.510   2.314  1.00  0.00       O   O
ATOM    110  N   SER A   7      -0.817   9.479   2.156  1.00  0.00       N   N
ATOM    111  H   SER A   7      -0.741   8.565   1.812  1.00  0.00       H   H
ATOM    112  CA  SER A   7      -2.003   9.858   2.916  1.00  0.00       C   C
ATOM    113  HA  SER A   7      -2.071  10.935   2.909  1.00  0.00       H   H
ATOM    114  CB  SER A   7      -3.259   9.275   2.266  1.00  0.00       C   C
ATOM    115 1HB  SER A   7      -3.550   9.894   1.432  1.00  0.00       H   H
ATOM    116 2HB  SER A   7      -3.049   8.274   1.916  1.00  0.00       H   H
ATOM    117  OG  SER A   7      -4.332   9.219   3.190  1.00  0.00       O   O
ATOM    118  HG  SER A   7      -4.839  10.033   3.141  1.00  0.00       H   H
ATOM    119  C   SER A   7      -1.896   9.381   4.361  1.00  0.00       C   C
ATOM    120  O   SER A   7      -1.368   8.303   4.633  1.00  0.00       O   O
HETATM  121  N   DTH A   8      -2.403  10.192   5.284  1.00  0.00       N   N
HETATM  122  H   DTH A   8      -2.811  11.038   5.005  1.00  0.00       H   H
HETATM  123  CA  DTH A   8      -2.365   9.851   6.713  1.00  0.00       C   C
HETATM  124  CB  DTH A   8      -0.943  10.043   7.246  1.00  0.00       C   C
HETATM  125  CG2 DTH A   8      -0.456  11.452   6.903  1.00  0.00       C   C
HETATM  126 1HG2 DTH A   8       0.223  11.404   6.051  1.00  0.00       H   H
HETATM  127 2HG2 DTH A   8      -1.310  12.080   6.651  1.00  0.00       H   H
HETATM  128 3HG2 DTH A   8       0.067  11.875   7.761  1.00  0.00       H   H
HETATM  129  OG1 DTH A   8      -0.075   9.078   6.646  1.00  0.00       O   O
HETATM  130  HB  DTH A   8      -0.939   9.911   8.328  1.00  0.00       H   H
HETATM  131  HA  DTH A   8      -3.049  10.500   7.260  1.00  0.00       H   H
HETATM  132  C   DTH A   8      -2.781   8.414   6.898  1.00  0.00       C   C
HETATM  133  O   DTH A   8      -2.228   7.701   7.735  1.00  0.00       O   O
ATOM    134  N   ALA A   9      -3.763   7.982   6.114  1.00  0.00       N   N
ATOM    135  H   ALA A   9      -4.164   8.599   5.466  1.00  0.00       H   H
ATOM    136  CA  ALA A   9      -4.256   6.613   6.192  1.00  0.00       C   C
ATOM    137  HA  ALA A   9      -4.834   6.517   7.100  1.00  0.00       H   H
ATOM    138  CB  ALA A   9      -5.174   6.315   5.015  1.00  0.00       C   C
ATOM    139 1HB  ALA A   9      -5.878   7.126   4.895  1.00  0.00       H   H
ATOM    140 2HB  ALA A   9      -4.585   6.213   4.116  1.00  0.00       H   H
ATOM    141 3HB  ALA A   9      -5.711   5.397   5.201  1.00  0.00       H   H
ATOM    142  C   ALA A   9      -3.104   5.615   6.232  1.00  0.00       C   C
ATOM    143  O   ALA A   9      -2.922   4.833   7.139  1.00  0.00       O   O
HETATM  144  N   END A  10      -2.241   5.636   5.153  1.00  0.00       N   N
HETATM  145  H   END A  10      -2.442   6.335   4.391  1.00  0.00       H   H
HETATM  146  CA  END A  10      -1.103   4.705   5.116  1.00  0.00       C   C
HETATM  147  CB  END A  10      -0.656   4.492   3.655  1.00  0.00       C   C
HETATM  148  CG  END A  10      -1.785   4.547   2.607  1.00  0.00       C   C
HETATM  149  CD  END A  10      -1.219   4.289   1.198  1.00  0.00       C   C
HETATM  150  ND  END A  10      -1.820   2.993   0.844  1.00  0.00       N   N
HETATM  151  CZ  END A  10      -2.711   2.633   1.833  1.00  0.00       C   C
HETATM  152  NZ  END A  10      -3.429   1.552   1.771  1.00  0.00       N   N
HETATM  153  HZ  END A  10      -4.096   1.317   2.552  1.00  0.00       H   H
HETATM  154  NG  END A  10      -2.779   3.508   2.893  1.00  0.00       N   N
HETATM  155  HNG END A  10      -3.428   3.406   3.717  1.00  0.00       H   H
HETATM  156  HND END A  10      -1.637   2.399  -0.006  1.00  0.00       H   H
HETATM  157 1HD  END A  10      -1.534   5.072   0.475  1.00  0.00       H   H
HETATM  158 2HD  END A  10      -0.111   4.213   1.203  1.00  0.00       H   H
HETATM  159  HG  END A  10      -2.258   5.556   2.645  1.00  0.00       H   H
HETATM  160 2HB  END A  10       0.084   5.280   3.403  1.00  0.00       H   H
HETATM  161 3HB  END A  10      -0.173   3.493   3.585  1.00  0.00       H   H
HETATM  162  HA  END A  10      -1.413   3.730   5.558  1.00  0.00       H   H
HETATM  163  C   END A  10       0.049   5.274   5.918  1.00  0.00       C   C
HETATM  164  O   END A  10       0.670   4.462   6.605  1.00  0.00       O   O
ATOM    165  N   ILE A  11       0.370   6.561   5.851  1.00  0.00       N   N
ATOM    166  H   ILE A  11      -0.163   7.158   5.286  1.00  0.00       H   H
ATOM    167  CA  ILE A  11       1.495   7.107   6.600  1.00  0.00       C   C
ATOM    168  HA  ILE A  11       1.649   6.486   7.471  1.00  0.00       H   H
ATOM    169  CB  ILE A  11       2.788   7.096   5.763  1.00  0.00       C   C
ATOM    170  HB  ILE A  11       2.610   7.660   4.860  1.00  0.00       H   H
ATOM    171  CG2 ILE A  11       3.919   7.768   6.526  1.00  0.00       C   C
ATOM    172 1HG2 ILE A  11       4.859   7.555   6.037  1.00  0.00       H   H
ATOM    173 2HG2 ILE A  11       3.757   8.835   6.543  1.00  0.00       H   H
ATOM    174 3HG2 ILE A  11       3.946   7.390   7.537  1.00  0.00       H   H
ATOM    175  CG1 ILE A  11       3.167   5.661   5.390  1.00  0.00       C   C
ATOM    176 1HG1 ILE A  11       2.313   5.172   4.950  1.00  0.00       H   H
ATOM    177 2HG1 ILE A  11       3.973   5.685   4.671  1.00  0.00       H   H
ATOM    178  CD1 ILE A  11       3.620   4.830   6.570  1.00  0.00       C   C
ATOM    179 1HD1 ILE A  11       4.692   4.701   6.530  1.00  0.00       H   H
ATOM    180 2HD1 ILE A  11       3.352   5.331   7.488  1.00  0.00       H   H
ATOM    181 3HD1 ILE A  11       3.140   3.863   6.534  1.00  0.00       H   H
ATOM    182  C   ILE A  11       1.211   8.534   7.056  1.00  0.00       C   C
ATOM    183  O   ILE A  11       1.625   8.945   8.141  1.00  0.00       O   O
ENDMDL
CONECT    4    3
CONECT   13   10
CONECT   12   11
CONECT    5    3
CONECT   20    8
CONECT   19   14
CONECT   18   15
CONECT    6    3
CONECT   21    8
CONECT   23   25    7   24
CONECT    3    4    6    1    5
CONECT    7    8   22    1   23
CONECT    8    9   21    7   20
CONECT   10   13    9   11
CONECT   14   19    9   15
CONECT   11   12   16   10
CONECT   15   14   18   16
CONECT    9   14    8   10
CONECT   16   17   11   15
CONECT    2    1
CONECT   22    7
CONECT   17   16
CONECT    1    2    3    7
CONECT   24   23
CONECT   25   26   23   27
CONECT   53   46   54   55
CONECT   63   62
CONECT   67   58
CONECT   64   62
CONECT   65   59
CONECT   68   58
CONECT   66   59
CONECT   70   72   71   57
CONECT   57   69   55   70   58
CONECT   58   67   68   59   57
CONECT   60   62   59   61
CONECT   59   60   65   66   58
CONECT   56   55
CONECT   69   57
CONECT   55   56   53   57
CONECT   62   64   60   63
CONECT   71   70
CONECT   61   60
CONECT   82   81
CONECT   77   76
CONECT   83   81
CONECT   85   80
CONECT   78   76
CONECT   84   81
CONECT   86   80
CONECT   79   76
CONECT   89   91   90   74
CONECT   74   72   75   88   89
CONECT   75   80   76   74   87
CONECT   81   84   80   83   82
CONECT   80   75   85   86   81
CONECT   76   78   79   75   77
CONECT   73   72
CONECT   88   74
CONECT   87   75
CONECT   72   73   70   74
CONECT   90   89
CONECT   91   89   92   93
CONECT  119  121  120  112
CONECT  126  125
CONECT  127  125
CONECT  128  125
CONECT  132  133  134  123
CONECT  123  124  121  132  131
CONECT  124  129  130  123  125
CONECT  125  124  128  126  127
CONECT  122  121
CONECT  131  123
CONECT  130  124
CONECT  121  122  123  119
CONECT  133  132
CONECT  129  124
CONECT  142  144  136  143
CONECT  134  136  132  135
CONECT  157  149
CONECT  160  147
CONECT  158  149
CONECT  161  147
CONECT  163  146  165  164
CONECT  146  144  147  162  163
CONECT  147  146  148  160  161
CONECT  149  150  148  157  158
CONECT  148  147  154  149  159
CONECT  151  150  154  152
CONECT  145  144
CONECT  162  146
CONECT  159  148
CONECT  156  150
CONECT  155  154
CONECT  153  152
CONECT  144  146  142  145
CONECT  150  156  149  151
CONECT  154  155  151  148
CONECT  152  153  151
CONECT  164  163
CONECT  165  166  167  163
MODEL        4
HETATM    1  N   DNP A   1       1.360  -0.033  -0.042  1.00  0.00       N   N
HETATM    2  H   DNP A   1       1.712  -0.941  -0.330  1.00  0.00       H   H
HETATM    3  C10 DNP A   1       1.861   0.246   1.321  1.00  0.00       C   C
HETATM    4 1H1  DNP A   1       2.469  -0.610   1.687  1.00  0.00       H   H
HETATM    5 2H1  DNP A   1       2.493   1.161   1.290  1.00  0.00       H   H
HETATM    6 3H1  DNP A   1       1.012   0.406   2.019  1.00  0.00       H   H
HETATM    7  CA  DNP A   1       1.854   0.987  -1.013  1.00  0.00       C   C
HETATM    8  CB  DNP A   1       1.203   0.751  -2.378  1.00  0.00       C   C
HETATM    9  CG  DNP A   1       1.532   1.799  -3.415  1.00  0.00       C   C
HETATM   10  CD1 DNP A   1       1.917   1.386  -4.682  1.00  0.00       C   C
HETATM   11  CE1 DNP A   1       2.220   2.322  -5.658  1.00  0.00       C   C
HETATM   12 1HE  DNP A   1       2.530   1.985  -6.670  1.00  0.00       H   H
HETATM   13 1HD  DNP A   1       1.981   0.300  -4.914  1.00  0.00       H   H
HETATM   14  CD2 DNP A   1       1.450   3.154  -3.126  1.00  0.00       C   C
HETATM   15  CE2 DNP A   1       1.749   4.089  -4.104  1.00  0.00       C   C
HETATM   16  CZ  DNP A   1       2.134   3.673  -5.369  1.00  0.00       C   C
HETATM   17  HZ  DNP A   1       2.376   4.422  -6.153  1.00  0.00       H   H
HETATM   18 2HE  DNP A   1       1.680   5.173  -3.874  1.00  0.00       H   H
HETATM   19 2HD  DNP A   1       1.145   3.489  -2.114  1.00  0.00       H   H
HETATM   20 2HB  DNP A   1       0.098   0.707  -2.250  1.00  0.00       H   H
HETATM   21 3HB  DNP A   1       1.563  -0.231  -2.760  1.00  0.00       H   H
HETATM   22  HA  DNP A   1       1.585   1.997  -0.626  1.00  0.00       H   H
HETATM   23  C   DNP A   1       3.362   0.897  -1.189  1.00  0.00       C   C
HETATM   24  O   DNP A   1       3.866  -0.223  -1.283  1.00  0.00       O   O
ATOM     25  N   ILE A   2       4.073   2.018  -1.247  1.00  0.00       N   N
ATOM     26  H   ILE A   2       3.614   2.879  -1.166  1.00  0.00       H   H
ATOM     27  CA  ILE A   2       5.519   1.996  -1.428  1.00  0.00       C   C
ATOM     28  HA  ILE A   2       5.795   1.016  -1.788  1.00  0.00       H   H
ATOM     29  CB  ILE A   2       5.972   3.040  -2.466  1.00  0.00       C   C
ATOM     30  HB  ILE A   2       7.034   2.925  -2.619  1.00  0.00       H   H
ATOM     31  CG2 ILE A   2       5.274   2.802  -3.796  1.00  0.00       C   C
ATOM     32 1HG2 ILE A   2       5.647   1.890  -4.240  1.00  0.00       H   H
ATOM     33 2HG2 ILE A   2       4.210   2.712  -3.633  1.00  0.00       H   H
ATOM     34 3HG2 ILE A   2       5.468   3.631  -4.459  1.00  0.00       H   H
ATOM     35  CG1 ILE A   2       5.691   4.454  -1.955  1.00  0.00       C   C
ATOM     36 1HG1 ILE A   2       5.602   4.432  -0.881  1.00  0.00       H   H
ATOM     37 2HG1 ILE A   2       6.513   5.099  -2.231  1.00  0.00       H   H
ATOM     38  CD1 ILE A   2       4.420   5.056  -2.514  1.00  0.00       C   C
ATOM     39 1HD1 ILE A   2       4.515   5.170  -3.584  1.00  0.00       H   H
ATOM     40 2HD1 ILE A   2       3.586   4.408  -2.293  1.00  0.00       H   H
ATOM     41 3HD1 ILE A   2       4.252   6.024  -2.063  1.00  0.00       H   H
ATOM     42  C   ILE A   2       6.241   2.258  -0.111  1.00  0.00       C   C
ATOM     43  O   ILE A   2       7.388   2.707  -0.098  1.00  0.00       O   O
ATOM     44  N   SER A   3       5.563   1.974   0.997  1.00  0.00       N   N
ATOM     45  H   SER A   3       4.653   1.619   0.922  1.00  0.00       H   H
ATOM     46  CA  SER A   3       6.140   2.181   2.320  1.00  0.00       C   C
ATOM     47  HA  SER A   3       5.540   1.635   3.032  1.00  0.00       H   H
ATOM     48  CB  SER A   3       7.573   1.649   2.365  1.00  0.00       C   C
ATOM     49 1HB  SER A   3       7.768   1.071   1.474  1.00  0.00       H   H
ATOM     50 2HB  SER A   3       8.262   2.480   2.412  1.00  0.00       H   H
ATOM     51  OG  SER A   3       7.776   0.822   3.498  1.00  0.00       O   O
ATOM     52  HG  SER A   3       8.172   1.338   4.204  1.00  0.00       H   H
ATOM     53  C   SER A   3       6.123   3.660   2.695  1.00  0.00       C   C
ATOM     54  O   SER A   3       5.585   4.042   3.733  1.00  0.00       O   O
HETATM   55  N   DGN A   4       6.716   4.487   1.841  1.00  0.00       N   N
HETATM   56  H   DGN A   4       7.128   4.122   1.030  1.00  0.00       H   H
HETATM   57  CA  DGN A   4       6.771   5.935   2.083  1.00  0.00       C   C
HETATM   58  CB  DGN A   4       7.736   6.224   3.232  1.00  0.00       C   C
HETATM   59  CG  DGN A   4       9.096   5.597   2.928  1.00  0.00       C   C
HETATM   60  CD  DGN A   4       9.677   6.229   1.690  1.00  0.00       C   C
HETATM   61  OE1 DGN A   4      10.339   7.241   1.781  1.00  0.00       O   O
HETATM   62  NE2 DGN A   4       9.465   5.671   0.482  1.00  0.00       N   N
HETATM   63 1HE2 DGN A   4       8.841   6.077  -0.138  1.00  0.00       H   H
HETATM   64 2HE2 DGN A   4       9.938   4.862   0.232  1.00  0.00       H   H
HETATM   65 2HG  DGN A   4       9.769   5.761   3.770  1.00  0.00       H   H
HETATM   66 3HG  DGN A   4       8.974   4.526   2.765  1.00  0.00       H   H
HETATM   67 2HB  DGN A   4       7.850   7.301   3.350  1.00  0.00       H   H
HETATM   68 3HB  DGN A   4       7.339   5.800   4.155  1.00  0.00       H   H
HETATM   69  HA  DGN A   4       7.118   6.441   1.182  1.00  0.00       H   H
HETATM   70  C   DGN A   4       5.397   6.435   2.442  1.00  0.00       C   C
HETATM   71  O   DGN A   4       5.220   7.131   3.440  1.00  0.00       O   O
HETATM   72  N   DAI A   5       4.411   6.079   1.625  1.00  0.00       N   N
HETATM   73  H   DAI A   5       4.614   5.523   0.844  1.00  0.00       H   H
HETATM   74  CA  DAI A   5       3.024   6.501   1.862  1.00  0.00       C   C
HETATM   75  CB  DAI A   5       2.081   5.672   0.987  1.00  0.00       C   C
HETATM   76  CG2 DAI A   5       2.205   6.129  -0.469  1.00  0.00       C   C
HETATM   77 1HG2 DAI A   5       2.207   5.257  -1.124  1.00  0.00       H   H
HETATM   78 2HG2 DAI A   5       1.362   6.771  -0.721  1.00  0.00       H   H
HETATM   79 3HG2 DAI A   5       3.135   6.682  -0.598  1.00  0.00       H   H
HETATM   80  CG1 DAI A   5       2.456   4.194   1.091  1.00  0.00       C   C
HETATM   81  CD1 DAI A   5       2.430   3.763   2.559  1.00  0.00       C   C
HETATM   82 1HD1 DAI A   5       1.940   2.793   2.645  1.00  0.00       H   H
HETATM   83 2HD1 DAI A   5       3.451   3.690   2.934  1.00  0.00       H   H
HETATM   84 3HD1 DAI A   5       1.881   4.501   3.145  1.00  0.00       H   H
HETATM   85 2HG1 DAI A   5       1.742   3.596   0.525  1.00  0.00       H   H
HETATM   86 3HG1 DAI A   5       3.457   4.043   0.686  1.00  0.00       H   H
HETATM   87  HB  DAI A   5       1.055   5.812   1.324  1.00  0.00       H   H
HETATM   88  HA  DAI A   5       2.772   6.349   2.912  1.00  0.00       H   H
HETATM   89  C   DAI A   5       2.876   7.961   1.517  1.00  0.00       C   C
HETATM   90  O   DAI A   5       3.866   8.664   1.315  1.00  0.00       O   O
ATOM     91  N   ILE A   6       1.633   8.424   1.447  1.00  0.00       N   N
ATOM     92  H   ILE A   6       0.885   7.815   1.618  1.00  0.00       H   H
ATOM     93  CA  ILE A   6       1.354   9.818   1.123  1.00  0.00       C   C
ATOM     94  HA  ILE A   6       2.233  10.398   1.365  1.00  0.00       H   H
ATOM     95  CB  ILE A   6       1.053   9.998  -0.377  1.00  0.00       C   C
ATOM     96  HB  ILE A   6       1.964   9.823  -0.928  1.00  0.00       H   H
ATOM     97  CG2 ILE A   6       0.020   8.980  -0.835  1.00  0.00       C   C
ATOM     98 1HG2 ILE A   6       0.458   8.333  -1.580  1.00  0.00       H   H
ATOM     99 2HG2 ILE A   6      -0.302   8.388   0.009  1.00  0.00       H   H
ATOM    100 3HG2 ILE A   6      -0.830   9.494  -1.259  1.00  0.00       H   H
ATOM    101  CG1 ILE A   6       0.565  11.421  -0.654  1.00  0.00       C   C
ATOM    102 1HG1 ILE A   6      -0.513  11.429  -0.674  1.00  0.00       H   H
ATOM    103 2HG1 ILE A   6       0.911  12.073   0.136  1.00  0.00       H   H
ATOM    104  CD1 ILE A   6       1.057  11.983  -1.970  1.00  0.00       C   C
ATOM    105 1HD1 ILE A   6       0.730  13.008  -2.069  1.00  0.00       H   H
ATOM    106 2HD1 ILE A   6       2.136  11.944  -1.998  1.00  0.00       H   H
ATOM    107 3HD1 ILE A   6       0.655  11.398  -2.784  1.00  0.00       H   H
ATOM    108  C   ILE A   6       0.176  10.347   1.934  1.00  0.00       C   C
ATOM    109  O   ILE A   6       0.158  11.510   2.336  1.00  0.00       O   O
ATOM    110  N   SER A   7      -0.806   9.483   2.172  1.00  0.00       N   N
ATOM    111  H   SER A   7      -0.733   8.569   1.825  1.00  0.00       H   H
ATOM    112  CA  SER A   7      -1.990   9.863   2.934  1.00  0.00       C   C
ATOM    113  HA  SER A   7      -2.055  10.941   2.930  1.00  0.00       H   H
ATOM    114  CB  SER A   7      -3.248   9.286   2.283  1.00  0.00       C   C
ATOM    115 1HB  SER A   7      -3.106   9.235   1.214  1.00  0.00       H   H
ATOM    116 2HB  SER A   7      -3.428   8.294   2.671  1.00  0.00       H   H
ATOM    117  OG  SER A   7      -4.380  10.095   2.555  1.00  0.00       O   O
ATOM    118  HG  SER A   7      -5.041   9.960   1.872  1.00  0.00       H   H
ATOM    119  C   SER A   7      -1.884   9.382   4.378  1.00  0.00       C   C
ATOM    120  O   SER A   7      -1.359   8.302   4.646  1.00  0.00       O   O
HETATM  121  N   DTH A   8      -2.387  10.192   5.303  1.00  0.00       N   N
HETATM  122  H   DTH A   8      -2.793  11.040   5.027  1.00  0.00       H   H
HETATM  123  CA  DTH A   8      -2.350   9.847   6.731  1.00  0.00       C   C
HETATM  124  CB  DTH A   8      -0.927  10.032   7.264  1.00  0.00       C   C
HETATM  125  CG2 DTH A   8      -0.435  11.441   6.924  1.00  0.00       C   C
HETATM  126 1HG2 DTH A   8       0.361  11.378   6.182  1.00  0.00       H   H
HETATM  127 2HG2 DTH A   8      -1.261  12.027   6.521  1.00  0.00       H   H
HETATM  128 3HG2 DTH A   8      -0.054  11.920   7.826  1.00  0.00       H   H
HETATM  129  OG1 DTH A   8      -0.063   9.067   6.660  1.00  0.00       O   O
HETATM  130  HB  DTH A   8      -0.923   9.898   8.345  1.00  0.00       H   H
HETATM  131  HA  DTH A   8      -3.031  10.497   7.280  1.00  0.00       H   H
HETATM  132  C   DTH A   8      -2.771   8.412   6.912  1.00  0.00       C   C
HETATM  133  O   DTH A   8      -2.220   7.694   7.747  1.00  0.00       O   O
ATOM    134  N   ALA A   9      -3.754   7.985   6.127  1.00  0.00       N   N
ATOM    135  H   ALA A   9      -4.153   8.605   5.482  1.00  0.00       H   H
ATOM    136  CA  ALA A   9      -4.253   6.617   6.202  1.00  0.00       C   C
ATOM    137  HA  ALA A   9      -4.830   6.521   7.110  1.00  0.00       H   H
ATOM    138  CB  ALA A   9      -5.172   6.326   5.025  1.00  0.00       C   C
ATOM    139 1HB  ALA A   9      -5.874   7.139   4.907  1.00  0.00       H   H
ATOM    140 2HB  ALA A   9      -4.584   6.224   4.125  1.00  0.00       H   H
ATOM    141 3HB  ALA A   9      -5.712   5.409   5.209  1.00  0.00       H   H
ATOM    142  C   ALA A   9      -3.104   5.616   6.238  1.00  0.00       C   C
ATOM    143  O   ALA A   9      -2.924   4.830   7.143  1.00  0.00       O   O
HETATM  144  N   END A  10      -2.241   5.637   5.160  1.00  0.00       N   N
HETATM  145  H   END A  10      -2.440   6.338   4.399  1.00  0.00       H   H
HETATM  146  CA  END A  10      -1.107   4.701   5.119  1.00  0.00       C   C
HETATM  147  CB  END A  10      -0.662   4.491   3.657  1.00  0.00       C   C
HETATM  148  CG  END A  10      -1.791   4.553   2.610  1.00  0.00       C   C
HETATM  149  CD  END A  10      -1.227   4.297   1.200  1.00  0.00       C   C
HETATM  150  ND  END A  10      -1.832   3.004   0.842  1.00  0.00       N   N
HETATM  151  CZ  END A  10      -2.724   2.645   1.831  1.00  0.00       C   C
HETATM  152  NZ  END A  10      -3.445   1.566   1.766  1.00  0.00       N   N
HETATM  153  HZ  END A  10      -4.113   1.331   2.547  1.00  0.00       H   H
HETATM  154  NG  END A  10      -2.788   3.516   2.893  1.00  0.00       N   N
HETATM  155  HNG END A  10      -3.437   3.414   3.717  1.00  0.00       H   H
HETATM  156  HND END A  10      -1.651   2.412  -0.010  1.00  0.00       H   H
HETATM  157 1HD  END A  10      -1.539   5.083   0.479  1.00  0.00       H   H
HETATM  158 2HD  END A  10      -0.119   4.217   1.205  1.00  0.00       H   H
HETATM  159  HG  END A  10      -2.260   5.563   2.651  1.00  0.00       H   H
HETATM  160 2HB  END A  10       0.081   5.277   3.407  1.00  0.00       H   H
HETATM  161 3HB  END A  10      -0.182   3.490   3.584  1.00  0.00       H   H
HETATM  162  HA  END A  10      -1.420   3.726   5.559  1.00  0.00       H   H
HETATM  163  C   END A  10       0.048   5.264   5.922  1.00  0.00       C   C
HETATM  164  O   END A  10       0.666   4.448   6.607  1.00  0.00       O   O
ATOM    165  N   ILE A  11       0.373   6.550   5.859  1.00  0.00       N   N
ATOM    166  H   ILE A  11      -0.158   7.151   5.295  1.00  0.00       H   H
ATOM    167  CA  ILE A  11       1.501   7.090   6.608  1.00  0.00       C   C
ATOM    168  HA  ILE A  11       1.652   6.466   7.477  1.00  0.00       H   H
ATOM    169  CB  ILE A  11       2.793   7.077   5.770  1.00  0.00       C   C
ATOM    170  HB  ILE A  11       2.617   7.644   4.869  1.00  0.00       H   H
ATOM    171  CG2 ILE A  11       3.927   7.742   6.535  1.00  0.00       C   C
ATOM    172 1HG2 ILE A  11       3.887   8.810   6.381  1.00  0.00       H   H
ATOM    173 2HG2 ILE A  11       3.826   7.527   7.588  1.00  0.00       H   H
ATOM    174 3HG2 ILE A  11       4.873   7.362   6.179  1.00  0.00       H   H
ATOM    175  CG1 ILE A  11       3.166   5.642   5.393  1.00  0.00       C   C
ATOM    176 1HG1 ILE A  11       2.310   5.158   4.951  1.00  0.00       H   H
ATOM    177 2HG1 ILE A  11       3.973   5.665   4.674  1.00  0.00       H   H
ATOM    178  CD1 ILE A  11       3.616   4.805   6.570  1.00  0.00       C   C
ATOM    179 1HD1 ILE A  11       4.689   4.685   6.538  1.00  0.00       H   H
ATOM    180 2HD1 ILE A  11       3.335   5.296   7.490  1.00  0.00       H   H
ATOM    181 3HD1 ILE A  11       3.145   3.834   6.523  1.00  0.00       H   H
ATOM    182  C   ILE A  11       1.222   8.517   7.069  1.00  0.00       C   C
ATOM    183  O   ILE A  11       1.680   8.939   8.131  1.00  0.00       O   O
ENDMDL
CONECT    4    3
CONECT   13   10
CONECT   12   11
CONECT    5    3
CONECT   20    8
CONECT   19   14
CONECT   18   15
CONECT    6    3
CONECT   21    8
CONECT   23   24   25    7
CONECT    3    4    6    1    5
CONECT    7   22   23    8    1
CONECT    8    9   20   21    7
CONECT   10    9   13   11
CONECT   14    9   15   19
CONECT   11   10   12   16
CONECT   15   14   16   18
CONECT    9   10    8   14
CONECT   16   15   11   17
CONECT    2    1
CONECT   22    7
CONECT   17   16
CONECT    1    3    2    7
CONECT   24   23
CONECT   25   23   26   27
CONECT   53   55   54   46
CONECT   63   62
CONECT   67   58
CONECT   64   62
CONECT   65   59
CONECT   68   58
CONECT   66   59
CONECT   70   57   72   71
CONECT   57   55   58   69   70
CONECT   58   57   67   68   59
CONECT   60   59   62   61
CONECT   59   58   65   60   66
CONECT   56   55
CONECT   69   57
CONECT   55   57   56   53
CONECT   62   64   60   63
CONECT   71   70
CONECT   61   60
CONECT   82   81
CONECT   77   76
CONECT   83   81
CONECT   85   80
CONECT   78   76
CONECT   84   81
CONECT   86   80
CONECT   79   76
CONECT   89   74   90   91
CONECT   74   75   72   89   88
CONECT   75   74   80   76   87
CONECT   81   80   83   82   84
CONECT   80   75   81   86   85
CONECT   76   75   77   79   78
CONECT   73   72
CONECT   88   74
CONECT   87   75
CONECT   72   73   74   70
CONECT   90   89
CONECT   91   92   89   93
CONECT  119  120  112  121
CONECT  126  125
CONECT  127  125
CONECT  128  125
CONECT  132  133  123  134
CONECT  123  132  124  131  121
CONECT  124  123  130  129  125
CONECT  125  124  127  128  126
CONECT  122  121
CONECT  131  123
CONECT  130  124
CONECT  121  122  123  119
CONECT  133  132
CONECT  129  124
CONECT  142  136  143  144
CONECT  134  132  136  135
CONECT  157  149
CONECT  160  147
CONECT  158  149
CONECT  161  147
CONECT  163  165  164  146
CONECT  146  162  147  163  144
CONECT  147  148  161  160  146
CONECT  149  148  158  150  157
CONECT  148  154  159  147  149
CONECT  151  154  150  152
CONECT  145  144
CONECT  162  146
CONECT  159  148
CONECT  156  150
CONECT  155  154
CONECT  153  152
CONECT  144  142  146  145
CONECT  150  156  151  149
CONECT  154  148  151  155
CONECT  152  153  151
CONECT  164  163
CONECT  165  166  167  163
MODEL        5
HETATM    1  N   DNP A   1       1.358  -0.027  -0.041  1.00  0.00       N   N
HETATM    2  H   DNP A   1       1.712  -0.934  -0.331  1.00  0.00       H   H
HETATM    3  C10 DNP A   1       1.863   0.252   1.321  1.00  0.00       C   C
HETATM    4 1H1  DNP A   1       2.475  -0.602   1.684  1.00  0.00       H   H
HETATM    5 2H1  DNP A   1       2.492   1.170   1.288  1.00  0.00       H   H
HETATM    6 3H1  DNP A   1       1.016   0.409   2.022  1.00  0.00       H   H
HETATM    7  CA  DNP A   1       1.845   0.995  -1.013  1.00  0.00       C   C
HETATM    8  CB  DNP A   1       1.191   0.759  -2.376  1.00  0.00       C   C
HETATM    9  CG  DNP A   1       1.513   1.808  -3.414  1.00  0.00       C   C
HETATM   10  CD1 DNP A   1       1.894   1.397  -4.681  1.00  0.00       C   C
HETATM   11  CE1 DNP A   1       2.190   2.335  -5.658  1.00  0.00       C   C
HETATM   12 1HE  DNP A   1       2.498   2.000  -6.672  1.00  0.00       H   H
HETATM   13 1HD  DNP A   1       1.960   0.312  -4.915  1.00  0.00       H   H
HETATM   14  CD2 DNP A   1       1.428   3.162  -3.123  1.00  0.00       C   C
HETATM   15  CE2 DNP A   1       1.720   4.099  -4.101  1.00  0.00       C   C
HETATM   16  CZ  DNP A   1       2.102   3.686  -5.367  1.00  0.00       C   C
HETATM   17  HZ  DNP A   1       2.339   4.436  -6.151  1.00  0.00       H   H
HETATM   18 2HE  DNP A   1       1.648   5.183  -3.870  1.00  0.00       H   H
HETATM   19 2HD  DNP A   1       1.125   3.496  -2.109  1.00  0.00       H   H
HETATM   20 2HB  DNP A   1       0.086   0.711  -2.244  1.00  0.00       H   H
HETATM   21 3HB  DNP A   1       1.552  -0.222  -2.760  1.00  0.00       H   H
HETATM   22  HA  DNP A   1       1.575   2.004  -0.624  1.00  0.00       H   H
HETATM   23  C   DNP A   1       3.353   0.910  -1.194  1.00  0.00       C   C
HETATM   24  O   DNP A   1       3.860  -0.208  -1.292  1.00  0.00       O   O
ATOM     25  N   ILE A   2       4.060   2.033  -1.254  1.00  0.00       N   N
ATOM     26  H   ILE A   2       3.599   2.893  -1.170  1.00  0.00       H   H
ATOM     27  CA  ILE A   2       5.506   2.016  -1.439  1.00  0.00       C   C
ATOM     28  HA  ILE A   2       5.784   1.037  -1.802  1.00  0.00       H   H
ATOM     29  CB  ILE A   2       5.952   3.062  -2.478  1.00  0.00       C   C
ATOM     30  HB  ILE A   2       7.014   2.950  -2.635  1.00  0.00       H   H
ATOM     31  CG2 ILE A   2       5.250   2.823  -3.806  1.00  0.00       C   C
ATOM     32 1HG2 ILE A   2       5.625   1.914  -4.253  1.00  0.00       H   H
ATOM     33 2HG2 ILE A   2       4.187   2.728  -3.639  1.00  0.00       H   H
ATOM     34 3HG2 ILE A   2       5.438   3.655  -4.468  1.00  0.00       H   H
ATOM     35  CG1 ILE A   2       5.668   4.475  -1.965  1.00  0.00       C   C
ATOM     36 1HG1 ILE A   2       5.583   4.452  -0.891  1.00  0.00       H   H
ATOM     37 2HG1 ILE A   2       6.487   5.123  -2.243  1.00  0.00       H   H
ATOM     38  CD1 ILE A   2       4.393   5.074  -2.519  1.00  0.00       C   C
ATOM     39 1HD1 ILE A   2       4.484   5.189  -3.589  1.00  0.00       H   H
ATOM     40 2HD1 ILE A   2       3.562   4.422  -2.295  1.00  0.00       H   H
ATOM     41 3HD1 ILE A   2       4.224   6.041  -2.067  1.00  0.00       H   H
ATOM     42  C   ILE A   2       6.232   2.280  -0.125  1.00  0.00       C   C
ATOM     43  O   ILE A   2       7.377   2.732  -0.116  1.00  0.00       O   O
ATOM     44  N   SER A   3       5.559   1.992   0.985  1.00  0.00       N   N
ATOM     45  H   SER A   3       4.649   1.634   0.913  1.00  0.00       H   H
ATOM     46  CA  SER A   3       6.139   2.200   2.307  1.00  0.00       C   C
ATOM     47  HA  SER A   3       5.543   1.651   3.020  1.00  0.00       H   H
ATOM     48  CB  SER A   3       7.575   1.672   2.345  1.00  0.00       C   C
ATOM     49 1HB  SER A   3       7.763   1.083   1.461  1.00  0.00       H   H
ATOM     50 2HB  SER A   3       8.261   2.506   2.376  1.00  0.00       H   H
ATOM     51  OG  SER A   3       7.789   0.861   3.488  1.00  0.00       O   O
ATOM     52  HG  SER A   3       7.480   1.323   4.271  1.00  0.00       H   H
ATOM     53  C   SER A   3       6.119   3.678   2.683  1.00  0.00       C   C
ATOM     54  O   SER A   3       5.583   4.057   3.723  1.00  0.00       O   O
HETATM   55  N   DGN A   4       6.707   4.508   1.827  1.00  0.00       N   N
HETATM   56  H   DGN A   4       7.117   4.145   1.014  1.00  0.00       H   H
HETATM   57  CA  DGN A   4       6.757   5.956   2.071  1.00  0.00       C   C
HETATM   58  CB  DGN A   4       7.726   6.247   3.217  1.00  0.00       C   C
HETATM   59  CG  DGN A   4       9.087   5.624   2.907  1.00  0.00       C   C
HETATM   60  CD  DGN A   4       9.662   6.259   1.668  1.00  0.00       C   C
HETATM   61  OE1 DGN A   4      10.004   7.422   1.686  1.00  0.00       O   O
HETATM   62  NE2 DGN A   4       9.798   5.536   0.539  1.00  0.00       N   N
HETATM   63 1HE2 DGN A   4       9.405   5.849  -0.289  1.00  0.00       H   H
HETATM   64 2HE2 DGN A   4      10.291   4.700   0.555  1.00  0.00       H   H
HETATM   65 2HG  DGN A   4       9.762   5.790   3.747  1.00  0.00       H   H
HETATM   66 3HG  DGN A   4       8.968   4.553   2.744  1.00  0.00       H   H
HETATM   67 2HB  DGN A   4       7.837   7.324   3.335  1.00  0.00       H   H
HETATM   68 3HB  DGN A   4       7.333   5.820   4.141  1.00  0.00       H   H
HETATM   69  HA  DGN A   4       7.100   6.463   1.169  1.00  0.00       H   H
HETATM   70  C   DGN A   4       5.383   6.451   2.435  1.00  0.00       C   C
HETATM   71  O   DGN A   4       5.208   7.146   3.435  1.00  0.00       O   O
HETATM   72  N   DAI A   5       4.395   6.093   1.621  1.00  0.00       N   N
HETATM   73  H   DAI A   5       4.598   5.538   0.839  1.00  0.00       H   H
HETATM   74  CA  DAI A   5       3.008   6.510   1.864  1.00  0.00       C   C
HETATM   75  CB  DAI A   5       2.065   5.679   0.990  1.00  0.00       C   C
HETATM   76  CG2 DAI A   5       2.182   6.137  -0.465  1.00  0.00       C   C
HETATM   77 1HG2 DAI A   5       2.185   5.266  -1.121  1.00  0.00       H   H
HETATM   78 2HG2 DAI A   5       1.336   6.777  -0.714  1.00  0.00       H   H
HETATM   79 3HG2 DAI A   5       3.109   6.694  -0.597  1.00  0.00       H   H
HETATM   80  CG1 DAI A   5       2.445   4.202   1.093  1.00  0.00       C   C
HETATM   81  CD1 DAI A   5       2.425   3.770   2.560  1.00  0.00       C   C
HETATM   82 1HD1 DAI A   5       1.939   2.798   2.647  1.00  0.00       H   H
HETATM   83 2HD1 DAI A   5       3.448   3.699   2.931  1.00  0.00       H   H
HETATM   84 3HD1 DAI A   5       1.876   4.505   3.149  1.00  0.00       H   H
HETATM   85 2HG1 DAI A   5       1.730   3.602   0.528  1.00  0.00       H   H
HETATM   86 3HG1 DAI A   5       3.445   4.054   0.684  1.00  0.00       H   H
HETATM   87  HB  DAI A   5       1.039   5.815   1.332  1.00  0.00       H   H
HETATM   88  HA  DAI A   5       2.760   6.357   2.914  1.00  0.00       H   H
HETATM   89  C   DAI A   5       2.854   7.970   1.520  1.00  0.00       C   C
HETATM   90  O   DAI A   5       3.842   8.676   1.315  1.00  0.00       O   O
ATOM     91  N   ILE A   6       1.609   8.429   1.454  1.00  0.00       N   N
ATOM     92  H   ILE A   6       0.864   7.817   1.628  1.00  0.00       H   H
ATOM     93  CA  ILE A   6       1.325   9.822   1.132  1.00  0.00       C   C
ATOM     94  HA  ILE A   6       2.203  10.405   1.372  1.00  0.00       H   H
ATOM     95  CB  ILE A   6       1.018  10.002  -0.366  1.00  0.00       C   C
ATOM     96  HB  ILE A   6       1.928   9.831  -0.920  1.00  0.00       H   H
ATOM     97  CG2 ILE A   6      -0.013   8.981  -0.822  1.00  0.00       C   C
ATOM     98 1HG2 ILE A   6       0.425   8.336  -1.569  1.00  0.00       H   H
ATOM     99 2HG2 ILE A   6      -0.330   8.388   0.023  1.00  0.00       H   H
ATOM    100 3HG2 ILE A   6      -0.866   9.493  -1.242  1.00  0.00       H   H
ATOM    101  CG1 ILE A   6       0.525  11.425  -0.640  1.00  0.00       C   C
ATOM    102 1HG1 ILE A   6      -0.553  11.428  -0.656  1.00  0.00       H   H
ATOM    103 2HG1 ILE A   6       0.872  12.076   0.149  1.00  0.00       H   H
ATOM    104  CD1 ILE A   6       1.011  11.989  -1.957  1.00  0.00       C   C
ATOM    105 1HD1 ILE A   6       0.687  13.015  -2.051  1.00  0.00       H   H
ATOM    106 2HD1 ILE A   6       2.089  11.946  -1.992  1.00  0.00       H   H
ATOM    107 3HD1 ILE A   6       0.601  11.407  -2.771  1.00  0.00       H   H
ATOM    108  C   ILE A   6       0.148  10.346   1.948  1.00  0.00       C   C
ATOM    109  O   ILE A   6       0.128  11.509   2.351  1.00  0.00       O   O
ATOM    110  N   SER A   7      -0.830   9.479   2.189  1.00  0.00       N   N
ATOM    111  H   SER A   7      -0.756   8.566   1.840  1.00  0.00       H   H
ATOM    112  CA  SER A   7      -2.013   9.855   2.955  1.00  0.00       C   C
ATOM    113  HA  SER A   7      -2.081  10.933   2.952  1.00  0.00       H   H
ATOM    114  CB  SER A   7      -3.271   9.274   2.308  1.00  0.00       C   C
ATOM    115 1HB  SER A   7      -3.179   8.201   2.247  1.00  0.00       H   H
ATOM    116 2HB  SER A   7      -4.132   9.528   2.910  1.00  0.00       H   H
ATOM    117  OG  SER A   7      -3.458   9.791   1.002  1.00  0.00       O   O
ATOM    118  HG  SER A   7      -2.823   9.391   0.404  1.00  0.00       H   H
ATOM    119  C   SER A   7      -1.901   9.373   4.398  1.00  0.00       C   C
ATOM    120  O   SER A   7      -1.371   8.295   4.664  1.00  0.00       O   O
HETATM  121  N   DTH A   8      -2.403  10.181   5.326  1.00  0.00       N   N
HETATM  122  H   DTH A   8      -2.813  11.028   5.051  1.00  0.00       H   H
HETATM  123  CA  DTH A   8      -2.359   9.836   6.753  1.00  0.00       C   C
HETATM  124  CB  DTH A   8      -0.936  10.025   7.281  1.00  0.00       C   C
HETATM  125  CG2 DTH A   8      -0.449  11.435   6.940  1.00  0.00       C   C
HETATM  126 1HG2 DTH A   8       0.141  11.404   6.024  1.00  0.00       H   H
HETATM  127 2HG2 DTH A   8      -1.308  12.091   6.797  1.00  0.00       H   H
HETATM  128 3HG2 DTH A   8       0.166  11.814   7.756  1.00  0.00       H   H
HETATM  129  OG1 DTH A   8      -0.071   9.063   6.674  1.00  0.00       O   O
HETATM  130  HB  DTH A   8      -0.928   9.889   8.363  1.00  0.00       H   H
HETATM  131  HA  DTH A   8      -3.041  10.483   7.305  1.00  0.00       H   H
HETATM  132  C   DTH A   8      -2.775   8.398   6.935  1.00  0.00       C   C
HETATM  133  O   DTH A   8      -2.219   7.682   7.767  1.00  0.00       O   O
ATOM    134  N   ALA A   9      -3.760   7.969   6.153  1.00  0.00       N   N
ATOM    135  H   ALA A   9      -4.163   8.588   5.509  1.00  0.00       H   H
ATOM    136  CA  ALA A   9      -4.254   6.600   6.228  1.00  0.00       C   C
ATOM    137  HA  ALA A   9      -4.828   6.501   7.139  1.00  0.00       H   H
ATOM    138  CB  ALA A   9      -5.177   6.306   5.055  1.00  0.00       C   C
ATOM    139 1HB  ALA A   9      -5.881   7.117   4.940  1.00  0.00       H   H
ATOM    140 2HB  ALA A   9      -4.591   6.207   4.153  1.00  0.00       H   H
ATOM    141 3HB  ALA A   9      -5.713   5.387   5.240  1.00  0.00       H   H
ATOM    142  C   ALA A   9      -3.101   5.602   6.260  1.00  0.00       C   C
ATOM    143  O   ALA A   9      -2.917   4.816   7.164  1.00  0.00       O   O
HETATM  144  N   END A  10      -2.243   5.626   5.179  1.00  0.00       N   N
HETATM  145  H   END A  10      -2.446   6.328   4.419  1.00  0.00       H   H
HETATM  146  CA  END A  10      -1.105   4.694   5.134  1.00  0.00       C   C
HETATM  147  CB  END A  10      -0.665   4.487   3.670  1.00  0.00       C   C
HETATM  148  CG  END A  10      -1.798   4.546   2.627  1.00  0.00       C   C
HETATM  149  CD  END A  10      -1.238   4.293   1.214  1.00  0.00       C   C
HETATM  150  ND  END A  10      -1.840   2.998   0.858  1.00  0.00       N   N
HETATM  151  CZ  END A  10      -2.727   2.635   1.850  1.00  0.00       C   C
HETATM  152  NZ  END A  10      -3.445   1.554   1.787  1.00  0.00       N   N
HETATM  153  HZ  END A  10      -4.109   1.316   2.570  1.00  0.00       H   H
HETATM  154  NG  END A  10      -2.790   3.506   2.913  1.00  0.00       N   N
HETATM  155  HNG END A  10      -3.436   3.401   3.739  1.00  0.00       H   H
HETATM  156  HND END A  10      -1.660   2.408   0.005  1.00  0.00       H   H
HETATM  157 1HD  END A  10      -1.555   5.078   0.496  1.00  0.00       H   H
HETATM  158 2HD  END A  10      -0.129   4.217   1.215  1.00  0.00       H   H
HETATM  159  HG  END A  10      -2.270   5.554   2.670  1.00  0.00       H   H
HETATM  160 2HB  END A  10       0.075   5.275   3.418  1.00  0.00       H   H
HETATM  161 3HB  END A  10      -0.182   3.488   3.594  1.00  0.00       H   H
HETATM  162  HA  END A  10      -1.414   3.718   5.574  1.00  0.00       H   H
HETATM  163  C   END A  10       0.050   5.261   5.933  1.00  0.00       C   C
HETATM  164  O   END A  10       0.673   4.446   6.615  1.00  0.00       O   O
ATOM    165  N   ILE A  11       0.371   6.548   5.869  1.00  0.00       N   N
ATOM    166  H   ILE A  11      -0.164   7.147   5.308  1.00  0.00       H   H
ATOM    167  CA  ILE A  11       1.499   7.092   6.616  1.00  0.00       C   C
ATOM    168  HA  ILE A  11       1.656   6.467   7.484  1.00  0.00       H   H
ATOM    169  CB  ILE A  11       2.788   7.082   5.773  1.00  0.00       C   C
ATOM    170  HB  ILE A  11       2.608   7.650   4.873  1.00  0.00       H   H
ATOM    171  CG2 ILE A  11       3.924   7.750   6.534  1.00  0.00       C   C
ATOM    172 1HG2 ILE A  11       4.858   7.270   6.283  1.00  0.00       H   H
ATOM    173 2HG2 ILE A  11       3.973   8.794   6.263  1.00  0.00       H   H
ATOM    174 3HG2 ILE A  11       3.747   7.661   7.596  1.00  0.00       H   H
ATOM    175  CG1 ILE A  11       3.165   5.649   5.394  1.00  0.00       C   C
ATOM    176 1HG1 ILE A  11       2.309   5.162   4.953  1.00  0.00       H   H
ATOM    177 2HG1 ILE A  11       3.970   5.675   4.672  1.00  0.00       H   H
ATOM    178  CD1 ILE A  11       3.621   4.812   6.569  1.00  0.00       C   C
ATOM    179 1HD1 ILE A  11       3.483   5.370   7.483  1.00  0.00       H   H
ATOM    180 2HD1 ILE A  11       3.042   3.902   6.610  1.00  0.00       H   H
ATOM    181 3HD1 ILE A  11       4.667   4.568   6.452  1.00  0.00       H   H
ATOM    182  C   ILE A  11       1.218   8.517   7.078  1.00  0.00       C   C
ATOM    183  O   ILE A  11       1.644   8.927   8.157  1.00  0.00       O   O
ENDMDL
CONECT    4    3
CONECT   13   10
CONECT   12   11
CONECT    5    3
CONECT   20    8
CONECT   19   14
CONECT   18   15
CONECT    6    3
CONECT   21    8
CONECT   23    7   25   24
CONECT    3    1    5    4    6
CONECT    7    8    1   22   23
CONECT    8    9    7   21   20
CONECT   10   11    9   13
CONECT   14   15    9   19
CONECT   11   12   10   16
CONECT   15   14   16   18
CONECT    9    8   10   14
CONECT   16   11   15   17
CONECT    2    1
CONECT   22    7
CONECT   17   16
CONECT    1    2    3    7
CONECT   24   23
CONECT   25   26   27   23
CONECT   53   54   46   55
CONECT   63   62
CONECT   67   58
CONECT   64   62
CONECT   65   59
CONECT   68   58
CONECT   66   59
CONECT   70   57   71   72
CONECT   57   58   70   69   55
CONECT   58   57   59   68   67
CONECT   60   61   59   62
CONECT   59   58   60   65   66
CONECT   56   55
CONECT   69   57
CONECT   55   57   56   53
CONECT   62   64   60   63
CONECT   71   70
CONECT   61   60
CONECT   82   81
CONECT   77   76
CONECT   83   81
CONECT   85   80
CONECT   78   76
CONECT   84   81
CONECT   86   80
CONECT   79   76
CONECT   89   90   91   74
CONECT   74   89   88   72   75
CONECT   75   80   87   74   76
CONECT   81   82   84   80   83
CONECT   80   85   81   86   75
CONECT   76   78   79   77   75
CONECT   73   72
CONECT   88   74
CONECT   87   75
CONECT   72   73   74   70
CONECT   90   89
CONECT   91   89   93   92
CONECT  119  121  120  112
CONECT  126  125
CONECT  127  125
CONECT  128  125
CONECT  132  133  123  134
CONECT  123  121  124  131  132
CONECT  124  129  125  130  123
CONECT  125  127  124  126  128
CONECT  122  121
CONECT  131  123
CONECT  130  124
CONECT  121  122  119  123
CONECT  133  132
CONECT  129  124
CONECT  142  136  143  144
CONECT  134  132  136  135
CONECT  157  149
CONECT  160  147
CONECT  158  149
CONECT  161  147
CONECT  163  164  146  165
CONECT  146  163  147  144  162
CONECT  147  161  160  146  148
CONECT  149  157  150  158  148
CONECT  148  149  147  154  159
CONECT  151  152  154  150
CONECT  145  144
CONECT  162  146
CONECT  159  148
CONECT  156  150
CONECT  155  154
CONECT  153  152
CONECT  144  145  142  146
CONECT  150  149  156  151
CONECT  154  155  151  148
CONECT  152  151  153
CONECT  164  163
CONECT  165  163  167  166
MODEL        6
HETATM    1  N   DNP A   1       1.354  -0.035  -0.036  1.00  0.00       N   N
HETATM    2  H   DNP A   1       1.706  -0.943  -0.321  1.00  0.00       H   H
HETATM    3  C10 DNP A   1       1.853   0.247   1.328  1.00  0.00       C   C
HETATM    4 1H1  DNP A   1       2.460  -0.608   1.696  1.00  0.00       H   H
HETATM    5 2H1  DNP A   1       2.485   1.162   1.295  1.00  0.00       H   H
HETATM    6 3H1  DNP A   1       1.002   0.409   2.024  1.00  0.00       H   H
HETATM    7  CA  DNP A   1       1.849   0.983  -1.009  1.00  0.00       C   C
HETATM    8  CB  DNP A   1       1.200   0.745  -2.374  1.00  0.00       C   C
HETATM    9  CG  DNP A   1       1.533   1.788  -3.414  1.00  0.00       C   C
HETATM   10  CD1 DNP A   1       1.922   1.370  -4.677  1.00  0.00       C   C
HETATM   11  CE1 DNP A   1       2.228   2.303  -5.656  1.00  0.00       C   C
HETATM   12 1HE  DNP A   1       2.541   1.962  -6.666  1.00  0.00       H   H
HETATM   13 1HD  DNP A   1       1.985   0.284  -4.905  1.00  0.00       H   H
HETATM   14  CD2 DNP A   1       1.451   3.144  -3.130  1.00  0.00       C   C
HETATM   15  CE2 DNP A   1       1.753   4.076  -4.110  1.00  0.00       C   C
HETATM   16  CZ  DNP A   1       2.142   3.655  -5.372  1.00  0.00       C   C
HETATM   17  HZ  DNP A   1       2.387   4.401  -6.158  1.00  0.00       H   H
HETATM   18 2HE  DNP A   1       1.684   5.161  -3.884  1.00  0.00       H   H
HETATM   19 2HD  DNP A   1       1.142   3.483  -2.119  1.00  0.00       H   H
HETATM   20 2HB  DNP A   1       0.094   0.704  -2.247  1.00  0.00       H   H
HETATM   21 3HB  DNP A   1       1.558  -0.239  -2.752  1.00  0.00       H   H
HETATM   22  HA  DNP A   1       1.580   1.994  -0.624  1.00  0.00       H   H
HETATM   23  C   DNP A   1       3.357   0.892  -1.182  1.00  0.00       C   C
HETATM   24  O   DNP A   1       3.861  -0.228  -1.274  1.00  0.00       O   O
ATOM     25  N   ILE A   2       4.068   2.013  -1.242  1.00  0.00       N   N
ATOM     26  H   ILE A   2       3.610   2.875  -1.162  1.00  0.00       H   H
ATOM     27  CA  ILE A   2       5.515   1.991  -1.420  1.00  0.00       C   C
ATOM     28  HA  ILE A   2       5.791   1.009  -1.778  1.00  0.00       H   H
ATOM     29  CB  ILE A   2       5.970   3.031  -2.460  1.00  0.00       C   C
ATOM     30  HB  ILE A   2       7.032   2.915  -2.612  1.00  0.00       H   H
ATOM     31  CG2 ILE A   2       5.272   2.790  -3.791  1.00  0.00       C   C
ATOM     32 1HG2 ILE A   2       5.650   1.881  -4.236  1.00  0.00       H   H
ATOM     33 2HG2 ILE A   2       4.209   2.694  -3.628  1.00  0.00       H   H
ATOM     34 3HG2 ILE A   2       5.462   3.621  -4.453  1.00  0.00       H   H
ATOM     35  CG1 ILE A   2       5.688   4.447  -1.954  1.00  0.00       C   C
ATOM     36 1HG1 ILE A   2       5.598   4.428  -0.880  1.00  0.00       H   H
ATOM     37 2HG1 ILE A   2       6.511   5.091  -2.231  1.00  0.00       H   H
ATOM     38  CD1 ILE A   2       4.418   5.048  -2.515  1.00  0.00       C   C
ATOM     39 1HD1 ILE A   2       4.514   5.160  -3.585  1.00  0.00       H   H
ATOM     40 2HD1 ILE A   2       3.584   4.400  -2.293  1.00  0.00       H   H
ATOM     41 3HD1 ILE A   2       4.250   6.017  -2.067  1.00  0.00       H   H
ATOM     42  C   ILE A   2       6.235   2.256  -0.103  1.00  0.00       C   C
ATOM     43  O   ILE A   2       7.382   2.704  -0.090  1.00  0.00       O   O
ATOM     44  N   SER A   3       5.556   1.975   1.004  1.00  0.00       N   N
ATOM     45  H   SER A   3       4.646   1.620   0.929  1.00  0.00       H   H
ATOM     46  CA  SER A   3       6.131   2.185   2.328  1.00  0.00       C   C
ATOM     47  HA  SER A   3       5.530   1.641   3.041  1.00  0.00       H   H
ATOM     48  CB  SER A   3       7.564   1.653   2.375  1.00  0.00       C   C
ATOM     49 1HB  SER A   3       7.756   1.065   1.491  1.00  0.00       H   H
ATOM     50 2HB  SER A   3       8.253   2.484   2.411  1.00  0.00       H   H
ATOM     51  OG  SER A   3       7.769   0.840   3.518  1.00  0.00       O   O
ATOM     52  HG  SER A   3       8.611   1.062   3.922  1.00  0.00       H   H
ATOM     53  C   SER A   3       6.113   3.665   2.699  1.00  0.00       C   C
ATOM     54  O   SER A   3       5.574   4.050   3.735  1.00  0.00       O   O
HETATM   55  N   DGN A   4       6.708   4.490   1.843  1.00  0.00       N   N
HETATM   56  H   DGN A   4       7.121   4.123   1.033  1.00  0.00       H   H
HETATM   57  CA  DGN A   4       6.762   5.939   2.082  1.00  0.00       C   C
HETATM   58  CB  DGN A   4       7.726   6.231   3.231  1.00  0.00       C   C
HETATM   59  CG  DGN A   4       9.087   5.603   2.930  1.00  0.00       C   C
HETATM   60  CD  DGN A   4       9.669   6.232   1.692  1.00  0.00       C   C
HETATM   61  OE1 DGN A   4      10.155   7.341   1.747  1.00  0.00       O   O
HETATM   62  NE2 DGN A   4       9.654   5.563   0.522  1.00  0.00       N   N
HETATM   63 1HE2 DGN A   4       9.156   5.913  -0.232  1.00  0.00       H   H
HETATM   64 2HE2 DGN A   4      10.142   4.729   0.434  1.00  0.00       H   H
HETATM   65 2HG  DGN A   4       9.758   5.769   3.772  1.00  0.00       H   H
HETATM   66 3HG  DGN A   4       8.965   4.532   2.769  1.00  0.00       H   H
HETATM   67 2HB  DGN A   4       7.840   7.308   3.346  1.00  0.00       H   H
HETATM   68 3HB  DGN A   4       7.327   5.808   4.155  1.00  0.00       H   H
HETATM   69  HA  DGN A   4       7.111   6.442   1.180  1.00  0.00       H   H
HETATM   70  C   DGN A   4       5.387   6.440   2.438  1.00  0.00       C   C
HETATM   71  O   DGN A   4       5.210   7.139   3.434  1.00  0.00       O   O
HETATM   72  N   DAI A   5       4.403   6.082   1.620  1.00  0.00       N   N
HETATM   73  H   DAI A   5       4.607   5.523   0.841  1.00  0.00       H   H
HETATM   74  CA  DAI A   5       3.015   6.504   1.855  1.00  0.00       C   C
HETATM   75  CB  DAI A   5       2.074   5.674   0.980  1.00  0.00       C   C
HETATM   76  CG2 DAI A   5       2.200   6.126  -0.477  1.00  0.00       C   C
HETATM   77 1HG2 DAI A   5       2.202   5.252  -1.130  1.00  0.00       H   H
HETATM   78 2HG2 DAI A   5       1.356   6.767  -0.732  1.00  0.00       H   H
HETATM   79 3HG2 DAI A   5       3.129   6.679  -0.606  1.00  0.00       H   H
HETATM   80  CG1 DAI A   5       2.448   4.195   1.089  1.00  0.00       C   C
HETATM   81  CD1 DAI A   5       2.421   3.769   2.558  1.00  0.00       C   C
HETATM   82 1HD1 DAI A   5       1.930   2.799   2.646  1.00  0.00       H   H
HETATM   83 2HD1 DAI A   5       3.441   3.696   2.934  1.00  0.00       H   H
HETATM   84 3HD1 DAI A   5       1.871   4.508   3.141  1.00  0.00       H   H
HETATM   85 2HG1 DAI A   5       1.735   3.596   0.523  1.00  0.00       H   H
HETATM   86 3HG1 DAI A   5       3.450   4.043   0.686  1.00  0.00       H   H
HETATM   87  HB  DAI A   5       1.047   5.814   1.316  1.00  0.00       H   H
HETATM   88  HA  DAI A   5       2.763   6.356   2.904  1.00  0.00       H   H
HETATM   89  C   DAI A   5       2.868   7.963   1.505  1.00  0.00       C   C
HETATM   90  O   DAI A   5       3.859   8.666   1.302  1.00  0.00       O   O
ATOM     91  N   ILE A   6       1.625   8.427   1.432  1.00  0.00       N   N
ATOM     92  H   ILE A   6       0.877   7.818   1.604  1.00  0.00       H   H
ATOM     93  CA  ILE A   6       1.347   9.820   1.104  1.00  0.00       C   C
ATOM     94  HA  ILE A   6       2.226  10.400   1.346  1.00  0.00       H   H
ATOM     95  CB  ILE A   6       1.048   9.995  -0.396  1.00  0.00       C   C
ATOM     96  HB  ILE A   6       1.959   9.819  -0.946  1.00  0.00       H   H
ATOM     97  CG2 ILE A   6       0.015   8.976  -0.853  1.00  0.00       C   C
ATOM     98 1HG2 ILE A   6       0.454   8.327  -1.596  1.00  0.00       H   H
ATOM     99 2HG2 ILE A   6      -0.308   8.387  -0.008  1.00  0.00       H   H
ATOM    100 3HG2 ILE A   6      -0.834   9.489  -1.280  1.00  0.00       H   H
ATOM    101  CG1 ILE A   6       0.561  11.418  -0.678  1.00  0.00       C   C
ATOM    102 1HG1 ILE A   6      -0.518  11.426  -0.699  1.00  0.00       H   H
ATOM    103 2HG1 ILE A   6       0.906  12.071   0.110  1.00  0.00       H   H
ATOM    104  CD1 ILE A   6       1.055  11.976  -1.995  1.00  0.00       C   C
ATOM    105 1HD1 ILE A   6       0.719  12.997  -2.102  1.00  0.00       H   H
ATOM    106 2HD1 ILE A   6       2.133  11.947  -2.017  1.00  0.00       H   H
ATOM    107 3HD1 ILE A   6       0.662  11.382  -2.807  1.00  0.00       H   H
ATOM    108  C   ILE A   6       0.168  10.350   1.912  1.00  0.00       C   C
ATOM    109  O   ILE A   6       0.149  11.515   2.311  1.00  0.00       O   O
ATOM    110  N   SER A   7      -0.814   9.487   2.152  1.00  0.00       N   N
ATOM    111  H   SER A   7      -0.741   8.573   1.807  1.00  0.00       H   H
ATOM    112  CA  SER A   7      -1.999   9.870   2.911  1.00  0.00       C   C
ATOM    113  HA  SER A   7      -2.064  10.947   2.904  1.00  0.00       H   H
ATOM    114  CB  SER A   7      -3.257   9.291   2.260  1.00  0.00       C   C
ATOM    115 1HB  SER A   7      -3.625   9.982   1.517  1.00  0.00       H   H
ATOM    116 2HB  SER A   7      -3.014   8.350   1.787  1.00  0.00       H   H
ATOM    117  OG  SER A   7      -4.274   9.070   3.221  1.00  0.00       O   O
ATOM    118  HG  SER A   7      -4.610   9.914   3.532  1.00  0.00       H   H
ATOM    119  C   SER A   7      -1.896   9.392   4.356  1.00  0.00       C   C
ATOM    120  O   SER A   7      -1.371   8.313   4.628  1.00  0.00       O   O
HETATM  121  N   DTH A   8      -2.400  10.205   5.279  1.00  0.00       N   N
HETATM  122  H   DTH A   8      -2.805  11.052   4.999  1.00  0.00       H   H
HETATM  123  CA  DTH A   8      -2.364   9.864   6.708  1.00  0.00       C   C
HETATM  124  CB  DTH A   8      -0.943  10.050   7.242  1.00  0.00       C   C
HETATM  125  CG2 DTH A   8      -0.449  11.457   6.899  1.00  0.00       C   C
HETATM  126 1HG2 DTH A   8       0.186  11.414   6.014  1.00  0.00       H   H
HETATM  127 2HG2 DTH A   8      -1.304  12.103   6.700  1.00  0.00       H   H
HETATM  128 3HG2 DTH A   8       0.121  11.857   7.737  1.00  0.00       H   H
HETATM  129  OG1 DTH A   8      -0.078   9.083   6.642  1.00  0.00       O   O
HETATM  130  HB  DTH A   8      -0.940   9.918   8.324  1.00  0.00       H   H
HETATM  131  HA  DTH A   8      -3.046  10.515   7.254  1.00  0.00       H   H
HETATM  132  C   DTH A   8      -2.786   8.429   6.892  1.00  0.00       C   C
HETATM  133  O   DTH A   8      -2.236   7.713   7.729  1.00  0.00       O   O
ATOM    134  N   ALA A   9      -3.768   8.000   6.107  1.00  0.00       N   N
ATOM    135  H   ALA A   9      -4.166   8.618   5.459  1.00  0.00       H   H
ATOM    136  CA  ALA A   9      -4.267   6.633   6.184  1.00  0.00       C   C
ATOM    137  HA  ALA A   9      -4.845   6.539   7.092  1.00  0.00       H   H
ATOM    138  CB  ALA A   9      -5.185   6.338   5.007  1.00  0.00       C   C
ATOM    139 1HB  ALA A   9      -5.886   7.151   4.886  1.00  0.00       H   H
ATOM    140 2HB  ALA A   9      -4.596   6.234   4.108  1.00  0.00       H   H
ATOM    141 3HB  ALA A   9      -5.725   5.422   5.192  1.00  0.00       H   H
ATOM    142  C   ALA A   9      -3.118   5.631   6.225  1.00  0.00       C   C
ATOM    143  O   ALA A   9      -2.940   4.847   7.132  1.00  0.00       O   O
HETATM  144  N   END A  10      -2.254   5.649   5.147  1.00  0.00       N   N
HETATM  145  H   END A  10      -2.452   6.348   4.385  1.00  0.00       H   H
HETATM  146  CA  END A  10      -1.119   4.713   5.111  1.00  0.00       C   C
HETATM  147  CB  END A  10      -0.673   4.499   3.650  1.00  0.00       C   C
HETATM  148  CG  END A  10      -1.800   4.559   2.601  1.00  0.00       C   C
HETATM  149  CD  END A  10      -1.234   4.299   1.192  1.00  0.00       C   C
HETATM  150  ND  END A  10      -1.840   3.005   0.837  1.00  0.00       N   N
HETATM  151  CZ  END A  10      -2.733   2.648   1.826  1.00  0.00       C   C
HETATM  152  NZ  END A  10      -3.454   1.570   1.763  1.00  0.00       N   N
HETATM  153  HZ  END A  10      -4.122   1.336   2.544  1.00  0.00       H   H
HETATM  154  NG  END A  10      -2.798   3.523   2.886  1.00  0.00       N   N
HETATM  155  HNG END A  10      -3.448   3.423   3.709  1.00  0.00       H   H
HETATM  156  HND END A  10      -1.657   2.411  -0.013  1.00  0.00       H   H
HETATM  157 1HD  END A  10      -1.545   5.083   0.469  1.00  0.00       H   H
HETATM  158 2HD  END A  10      -0.126   4.219   1.199  1.00  0.00       H   H
HETATM  159  HG  END A  10      -2.270   5.569   2.639  1.00  0.00       H   H
HETATM  160 2HB  END A  10       0.070   5.285   3.399  1.00  0.00       H   H
HETATM  161 3HB  END A  10      -0.193   3.498   3.580  1.00  0.00       H   H
HETATM  162  HA  END A  10      -1.434   3.739   5.552  1.00  0.00       H   H
HETATM  163  C   END A  10       0.034   5.278   5.914  1.00  0.00       C   C
HETATM  164  O   END A  10       0.651   4.464   6.601  1.00  0.00       O   O
ATOM    165  N   ILE A  11       0.360   6.564   5.847  1.00  0.00       N   N
ATOM    166  H   ILE A  11      -0.170   7.163   5.282  1.00  0.00       H   H
ATOM    167  CA  ILE A  11       1.486   7.106   6.597  1.00  0.00       C   C
ATOM    168  HA  ILE A  11       1.636   6.484   7.468  1.00  0.00       H   H
ATOM    169  CB  ILE A  11       2.779   7.090   5.761  1.00  0.00       C   C
ATOM    170  HB  ILE A  11       2.605   7.655   4.858  1.00  0.00       H   H
ATOM    171  CG2 ILE A  11       3.913   7.757   6.525  1.00  0.00       C   C
ATOM    172 1HG2 ILE A  11       3.758   8.826   6.538  1.00  0.00       H   H
ATOM    173 2HG2 ILE A  11       3.931   7.385   7.539  1.00  0.00       H   H
ATOM    174 3HG2 ILE A  11       4.852   7.535   6.043  1.00  0.00       H   H
ATOM    175  CG1 ILE A  11       3.153   5.654   5.388  1.00  0.00       C   C
ATOM    176 1HG1 ILE A  11       2.298   5.169   4.946  1.00  0.00       H   H
ATOM    177 2HG1 ILE A  11       3.961   5.675   4.670  1.00  0.00       H   H
ATOM    178  CD1 ILE A  11       3.602   4.821   6.568  1.00  0.00       C   C
ATOM    179 1HD1 ILE A  11       3.445   5.375   7.481  1.00  0.00       H   H
ATOM    180 2HD1 ILE A  11       3.032   3.904   6.600  1.00  0.00       H   H
ATOM    181 3HD1 ILE A  11       4.652   4.588   6.466  1.00  0.00       H   H
ATOM    182  C   ILE A  11       1.207   8.534   7.053  1.00  0.00       C   C
ATOM    183  O   ILE A  11       1.632   8.947   8.132  1.00  0.00       O   O
ENDMDL
CONECT    4    3
CONECT   13   10
CONECT   12   11
CONECT    5    3
CONECT   20    8
CONECT   19   14
CONECT   18   15
CONECT    6    3
CONECT   21    8
CONECT   23   25   24    7
CONECT    3    4    1    5    6
CONECT    7   22   23    1    8
CONECT    8   20   21    7    9
CONECT   10   11   13    9
CONECT   14   15   19    9
CONECT   11   16   12   10
CONECT   15   16   18   14
CONECT    9   14    8   10
CONECT   16   15   11   17
CONECT    2    1
CONECT   22    7
CONECT   17   16
CONECT    1    3    2    7
CONECT   24   23
CONECT   25   27   23   26
CONECT   53   54   46   55
CONECT   63   62
CONECT   67   58
CONECT   64   62
CONECT   65   59
CONECT   68   58
CONECT   66   59
CONECT   70   57   72   71
CONECT   57   58   55   70   69
CONECT   58   57   59   67   68
CONECT   60   59   61   62
CONECT   59   60   58   65   66
CONECT   56   55
CONECT   69   57
CONECT   55   57   53   56
CONECT   62   60   63   64
CONECT   71   70
CONECT   61   60
CONECT   82   81
CONECT   77   76
CONECT   83   81
CONECT   85   80
CONECT   78   76
CONECT   84   81
CONECT   86   80
CONECT   79   76
CONECT   89   74   91   90
CONECT   74   75   89   72   88
CONECT   75   74   80   87   76
CONECT   81   82   80   84   83
CONECT   80   85   81   75   86
CONECT   76   77   78   79   75
CONECT   73   72
CONECT   88   74
CONECT   87   75
CONECT   72   70   74   73
CONECT   90   89
CONECT   91   92   93   89
CONECT  119  112  120  121
CONECT  126  125
CONECT  127  125
CONECT  128  125
CONECT  132  123  134  133
CONECT  123  124  121  132  131
CONECT  124  129  123  130  125
CONECT  125  128  124  126  127
CONECT  122  121
CONECT  131  123
CONECT  130  124
CONECT  121  119  122  123
CONECT  133  132
CONECT  129  124
CONECT  142  136  143  144
CONECT  134  136  135  132
CONECT  157  149
CONECT  160  147
CONECT  158  149
CONECT  161  147
CONECT  163  164  146  165
CONECT  146  147  162  163  144
CONECT  147  146  148  161  160
CONECT  149  157  148  158  150
CONECT  148  159  154  147  149
CONECT  151  152  154  150
CONECT  145  144
CONECT  162  146
CONECT  159  148
CONECT  156  150
CONECT  155  154
CONECT  153  152
CONECT  144  142  145  146
CONECT  150  151  156  149
CONECT  154  151  155  148
CONECT  152  151  153
CONECT  164  163
CONECT  165  166  167  163
MODEL        7
HETATM    1  N   DNP A   1       1.359  -0.022  -0.023  1.00  0.00       N   N
HETATM    2  H   DNP A   1       1.711  -0.930  -0.308  1.00  0.00       H   H
HETATM    3  C10 DNP A   1       1.860   0.262   1.339  1.00  0.00       C   C
HETATM    4 1H1  DNP A   1       2.467  -0.593   1.708  1.00  0.00       H   H
HETATM    5 2H1  DNP A   1       2.493   1.177   1.305  1.00  0.00       H   H
HETATM    6 3H1  DNP A   1       1.010   0.425   2.037  1.00  0.00       H   H
HETATM    7  CA  DNP A   1       1.853   0.995  -0.998  1.00  0.00       C   C
HETATM    8  CB  DNP A   1       1.201   0.756  -2.362  1.00  0.00       C   C
HETATM    9  CG  DNP A   1       1.532   1.799  -3.402  1.00  0.00       C   C
HETATM   10  CD1 DNP A   1       1.917   1.381  -4.667  1.00  0.00       C   C
HETATM   11  CE1 DNP A   1       2.221   2.313  -5.646  1.00  0.00       C   C
HETATM   12 1HE  DNP A   1       2.532   1.973  -6.657  1.00  0.00       H   H
HETATM   13 1HD  DNP A   1       1.981   0.295  -4.895  1.00  0.00       H   H
HETATM   14  CD2 DNP A   1       1.450   3.155  -3.118  1.00  0.00       C   C
HETATM   15  CE2 DNP A   1       1.749   4.086  -4.100  1.00  0.00       C   C
HETATM   16  CZ  DNP A   1       2.135   3.666  -5.362  1.00  0.00       C   C
HETATM   17  HZ  DNP A   1       2.378   4.412  -6.149  1.00  0.00       H   H
HETATM   18 2HE  DNP A   1       1.680   5.172  -3.874  1.00  0.00       H   H
HETATM   19 2HD  DNP A   1       1.144   3.494  -2.107  1.00  0.00       H   H
HETATM   20 2HB  DNP A   1       0.096   0.713  -2.233  1.00  0.00       H   H
HETATM   21 3HB  DNP A   1       1.560  -0.228  -2.740  1.00  0.00       H   H
HETATM   22  HA  DNP A   1       1.584   2.006  -0.613  1.00  0.00       H   H
HETATM   23  C   DNP A   1       3.360   0.904  -1.174  1.00  0.00       C   C
HETATM   24  O   DNP A   1       3.864  -0.216  -1.265  1.00  0.00       O   O
ATOM     25  N   ILE A   2       4.071   2.025  -1.235  1.00  0.00       N   N
ATOM     26  H   ILE A   2       3.613   2.887  -1.156  1.00  0.00       H   H
ATOM     27  CA  ILE A   2       5.517   2.003  -1.416  1.00  0.00       C   C
ATOM     28  HA  ILE A   2       5.793   1.021  -1.773  1.00  0.00       H   H
ATOM     29  CB  ILE A   2       5.971   3.043  -2.457  1.00  0.00       C   C
ATOM     30  HB  ILE A   2       7.033   2.927  -2.610  1.00  0.00       H   H
ATOM     31  CG2 ILE A   2       5.271   2.801  -3.787  1.00  0.00       C   C
ATOM     32 1HG2 ILE A   2       5.645   1.889  -4.229  1.00  0.00       H   H
ATOM     33 2HG2 ILE A   2       4.208   2.710  -3.622  1.00  0.00       H   H
ATOM     34 3HG2 ILE A   2       5.464   3.629  -4.451  1.00  0.00       H   H
ATOM     35  CG1 ILE A   2       5.689   4.459  -1.951  1.00  0.00       C   C
ATOM     36 1HG1 ILE A   2       5.601   4.440  -0.877  1.00  0.00       H   H
ATOM     37 2HG1 ILE A   2       6.511   5.103  -2.230  1.00  0.00       H   H
ATOM     38  CD1 ILE A   2       4.418   5.060  -2.511  1.00  0.00       C   C
ATOM     39 1HD1 ILE A   2       4.513   5.171  -3.581  1.00  0.00       H   H
ATOM     40 2HD1 ILE A   2       3.585   4.412  -2.288  1.00  0.00       H   H
ATOM     41 3HD1 ILE A   2       4.251   6.029  -2.063  1.00  0.00       H   H
ATOM     42  C   ILE A   2       6.240   2.270  -0.100  1.00  0.00       C   C
ATOM     43  O   ILE A   2       7.387   2.718  -0.089  1.00  0.00       O   O
ATOM     44  N   SER A   3       5.563   1.989   1.009  1.00  0.00       N   N
ATOM     45  H   SER A   3       4.652   1.634   0.935  1.00  0.00       H   H
ATOM     46  CA  SER A   3       6.139   2.200   2.331  1.00  0.00       C   C
ATOM     47  HA  SER A   3       5.539   1.656   3.045  1.00  0.00       H   H
ATOM     48  CB  SER A   3       7.573   1.668   2.377  1.00  0.00       C   C
ATOM     49 1HB  SER A   3       7.764   1.079   1.492  1.00  0.00       H   H
ATOM     50 2HB  SER A   3       8.262   2.500   2.412  1.00  0.00       H   H
ATOM     51  OG  SER A   3       7.779   0.855   3.519  1.00  0.00       O   O
ATOM     52  HG  SER A   3       7.001   0.314   3.672  1.00  0.00       H   H
ATOM     53  C   SER A   3       6.122   3.680   2.701  1.00  0.00       C   C
ATOM     54  O   SER A   3       5.585   4.065   3.738  1.00  0.00       O   O
HETATM   55  N   DGN A   4       6.716   4.505   1.844  1.00  0.00       N   N
HETATM   56  H   DGN A   4       7.127   4.137   1.034  1.00  0.00       H   H
HETATM   57  CA  DGN A   4       6.770   5.954   2.082  1.00  0.00       C   C
HETATM   58  CB  DGN A   4       7.735   6.246   3.230  1.00  0.00       C   C
HETATM   59  CG  DGN A   4       9.096   5.618   2.927  1.00  0.00       C   C
HETATM   60  CD  DGN A   4       9.676   6.246   1.687  1.00  0.00       C   C
HETATM   61  OE1 DGN A   4      10.212   7.332   1.752  1.00  0.00       O   O
HETATM   62  NE2 DGN A   4       9.603   5.603   0.505  1.00  0.00       N   N
HETATM   63 1HE2 DGN A   4       9.072   5.971  -0.216  1.00  0.00       H   H
HETATM   64 2HE2 DGN A   4      10.084   4.771   0.376  1.00  0.00       H   H
HETATM   65 2HG  DGN A   4       9.769   5.785   3.768  1.00  0.00       H   H
HETATM   66 3HG  DGN A   4       8.974   4.547   2.767  1.00  0.00       H   H
HETATM   67 2HB  DGN A   4       7.850   7.324   3.344  1.00  0.00       H   H
HETATM   68 3HB  DGN A   4       7.338   5.825   4.154  1.00  0.00       H   H
HETATM   69  HA  DGN A   4       7.117   6.456   1.179  1.00  0.00       H   H
HETATM   70  C   DGN A   4       5.396   6.454   2.440  1.00  0.00       C   C
HETATM   71  O   DGN A   4       5.220   7.154   3.436  1.00  0.00       O   O
HETATM   72  N   DAI A   5       4.410   6.096   1.624  1.00  0.00       N   N
HETATM   73  H   DAI A   5       4.613   5.537   0.845  1.00  0.00       H   H
HETATM   74  CA  DAI A   5       3.023   6.518   1.861  1.00  0.00       C   C
HETATM   75  CB  DAI A   5       2.080   5.686   0.988  1.00  0.00       C   C
HETATM   76  CG2 DAI A   5       2.203   6.138  -0.469  1.00  0.00       C   C
HETATM   77 1HG2 DAI A   5       2.205   5.264  -1.122  1.00  0.00       H   H
HETATM   78 2HG2 DAI A   5       1.359   6.779  -0.724  1.00  0.00       H   H
HETATM   79 3HG2 DAI A   5       3.132   6.691  -0.601  1.00  0.00       H   H
HETATM   80  CG1 DAI A   5       2.455   4.208   1.098  1.00  0.00       C   C
HETATM   81  CD1 DAI A   5       2.429   3.783   2.567  1.00  0.00       C   C
HETATM   82 1HD1 DAI A   5       1.939   2.813   2.657  1.00  0.00       H   H
HETATM   83 2HD1 DAI A   5       3.450   3.710   2.941  1.00  0.00       H   H
HETATM   84 3HD1 DAI A   5       1.881   4.523   3.151  1.00  0.00       H   H
HETATM   85 2HG1 DAI A   5       1.740   3.608   0.534  1.00  0.00       H   H
HETATM   86 3HG1 DAI A   5       3.456   4.056   0.693  1.00  0.00       H   H
HETATM   87  HB  DAI A   5       1.053   5.827   1.326  1.00  0.00       H   H
HETATM   88  HA  DAI A   5       2.771   6.370   2.910  1.00  0.00       H   H
HETATM   89  C   DAI A   5       2.875   7.977   1.510  1.00  0.00       C   C
HETATM   90  O   DAI A   5       3.865   8.679   1.305  1.00  0.00       O   O
ATOM     91  N   ILE A   6       1.631   8.440   1.439  1.00  0.00       N   N
ATOM     92  H   ILE A   6       0.884   7.831   1.613  1.00  0.00       H   H
ATOM     93  CA  ILE A   6       1.353   9.832   1.110  1.00  0.00       C   C
ATOM     94  HA  ILE A   6       2.232  10.413   1.350  1.00  0.00       H   H
ATOM     95  CB  ILE A   6       1.050  10.007  -0.390  1.00  0.00       C   C
ATOM     96  HB  ILE A   6       1.961   9.830  -0.941  1.00  0.00       H   H
ATOM     97  CG2 ILE A   6       0.017   8.987  -0.844  1.00  0.00       C   C
ATOM     98 1HG2 ILE A   6       0.455   8.337  -1.587  1.00  0.00       H   H
ATOM     99 2HG2 ILE A   6      -0.304   8.399   0.003  1.00  0.00       H   H
ATOM    100 3HG2 ILE A   6      -0.833   9.499  -1.270  1.00  0.00       H   H
ATOM    101  CG1 ILE A   6       0.562  11.429  -0.672  1.00  0.00       C   C
ATOM    102 1HG1 ILE A   6      -0.516  11.436  -0.691  1.00  0.00       H   H
ATOM    103 2HG1 ILE A   6       0.909  12.083   0.116  1.00  0.00       H   H
ATOM    104  CD1 ILE A   6       1.054  11.987  -1.990  1.00  0.00       C   C
ATOM    105 1HD1 ILE A   6       0.752  13.020  -2.079  1.00  0.00       H   H
ATOM    106 2HD1 ILE A   6       2.130  11.920  -2.031  1.00  0.00       H   H
ATOM    107 3HD1 ILE A   6       0.627  11.417  -2.803  1.00  0.00       H   H
ATOM    108  C   ILE A   6       0.175  10.364   1.920  1.00  0.00       C   C
ATOM    109  O   ILE A   6       0.157  11.528   2.318  1.00  0.00       O   O
ATOM    110  N   SER A   7      -0.807   9.501   2.162  1.00  0.00       N   N
ATOM    111  H   SER A   7      -0.734   8.586   1.818  1.00  0.00       H   H
ATOM    112  CA  SER A   7      -1.990   9.883   2.923  1.00  0.00       C   C
ATOM    113  HA  SER A   7      -2.055  10.961   2.916  1.00  0.00       H   H
ATOM    114  CB  SER A   7      -3.249   9.304   2.274  1.00  0.00       C   C
ATOM    115 1HB  SER A   7      -4.118   9.634   2.823  1.00  0.00       H   H
ATOM    116 2HB  SER A   7      -3.316   9.650   1.253  1.00  0.00       H   H
ATOM    117  OG  SER A   7      -3.218   7.888   2.276  1.00  0.00       O   O
ATOM    118  HG  SER A   7      -4.067   7.548   1.982  1.00  0.00       H   H
ATOM    119  C   SER A   7      -1.884   9.407   4.368  1.00  0.00       C   C
ATOM    120  O   SER A   7      -1.359   8.328   4.640  1.00  0.00       O   O
HETATM  121  N   DTH A   8      -2.387  10.220   5.292  1.00  0.00       N   N
HETATM  122  H   DTH A   8      -2.793  11.067   5.012  1.00  0.00       H   H
HETATM  123  CA  DTH A   8      -2.349   9.880   6.721  1.00  0.00       C   C
HETATM  124  CB  DTH A   8      -0.926  10.067   7.252  1.00  0.00       C   C
HETATM  125  CG2 DTH A   8      -0.434  11.474   6.908  1.00  0.00       C   C
HETATM  126 1HG2 DTH A   8       0.267  11.420   6.074  1.00  0.00       H   H
HETATM  127 2HG2 DTH A   8      -1.283  12.097   6.628  1.00  0.00       H   H
HETATM  128 3HG2 DTH A   8       0.065  11.907   7.774  1.00  0.00       H   H
HETATM  129  OG1 DTH A   8      -0.062   9.100   6.651  1.00  0.00       O   O
HETATM  130  HB  DTH A   8      -0.922   9.935   8.334  1.00  0.00       H   H
HETATM  131  HA  DTH A   8      -3.030  10.532   7.267  1.00  0.00       H   H
HETATM  132  C   DTH A   8      -2.770   8.445   6.906  1.00  0.00       C   C
HETATM  133  O   DTH A   8      -2.218   7.730   7.743  1.00  0.00       O   O
ATOM    134  N   ALA A   9      -3.754   8.016   6.123  1.00  0.00       N   N
ATOM    135  H   ALA A   9      -4.153   8.633   5.476  1.00  0.00       H   H
ATOM    136  CA  ALA A   9      -4.252   6.648   6.202  1.00  0.00       C   C
ATOM    137  HA  ALA A   9      -4.829   6.555   7.111  1.00  0.00       H   H
ATOM    138  CB  ALA A   9      -5.172   6.353   5.027  1.00  0.00       C   C
ATOM    139 1HB  ALA A   9      -5.873   7.166   4.907  1.00  0.00       H   H
ATOM    140 2HB  ALA A   9      -4.584   6.248   4.127  1.00  0.00       H   H
ATOM    141 3HB  ALA A   9      -5.711   5.436   5.214  1.00  0.00       H   H
ATOM    142  C   ALA A   9      -3.103   5.646   6.242  1.00  0.00       C   C
ATOM    143  O   ALA A   9      -2.923   4.864   7.149  1.00  0.00       O   O
HETATM  144  N   END A  10      -2.241   5.664   5.162  1.00  0.00       N   N
HETATM  145  H   END A  10      -2.440   6.363   4.400  1.00  0.00       H   H
HETATM  146  CA  END A  10      -1.106   4.728   5.125  1.00  0.00       C   C
HETATM  147  CB  END A  10      -0.662   4.513   3.663  1.00  0.00       C   C
HETATM  148  CG  END A  10      -1.791   4.572   2.616  1.00  0.00       C   C
HETATM  149  CD  END A  10      -1.228   4.312   1.206  1.00  0.00       C   C
HETATM  150  ND  END A  10      -1.834   3.017   0.854  1.00  0.00       N   N
HETATM  151  CZ  END A  10      -2.725   2.661   1.844  1.00  0.00       C   C
HETATM  152  NZ  END A  10      -3.446   1.582   1.783  1.00  0.00       N   N
HETATM  153  HZ  END A  10      -4.113   1.349   2.565  1.00  0.00       H   H
HETATM  154  NG  END A  10      -2.788   3.536   2.903  1.00  0.00       N   N
HETATM  155  HNG END A  10      -3.437   3.436   3.728  1.00  0.00       H   H
HETATM  156  HND END A  10      -1.653   2.423   0.004  1.00  0.00       H   H
HETATM  157 1HD  END A  10      -1.540   5.095   0.484  1.00  0.00       H   H
HETATM  158 2HD  END A  10      -0.120   4.232   1.211  1.00  0.00       H   H
HETATM  159  HG  END A  10      -2.261   5.582   2.654  1.00  0.00       H   H
HETATM  160 2HB  END A  10       0.081   5.299   3.410  1.00  0.00       H   H
HETATM  161 3HB  END A  10      -0.182   3.513   3.593  1.00  0.00       H   H
HETATM  162  HA  END A  10      -1.419   3.755   5.567  1.00  0.00       H   H
HETATM  163  C   END A  10       0.049   5.294   5.925  1.00  0.00       C   C
HETATM  164  O   END A  10       0.667   4.480   6.612  1.00  0.00       O   O
ATOM    165  N   ILE A  11       0.374   6.580   5.858  1.00  0.00       N   N
ATOM    166  H   ILE A  11      -0.157   7.179   5.292  1.00  0.00       H   H
ATOM    167  CA  ILE A  11       1.502   7.123   6.605  1.00  0.00       C   C
ATOM    168  HA  ILE A  11       1.654   6.502   7.476  1.00  0.00       H   H
ATOM    169  CB  ILE A  11       2.793   7.106   5.766  1.00  0.00       C   C
ATOM    170  HB  ILE A  11       2.617   7.670   4.863  1.00  0.00       H   H
ATOM    171  CG2 ILE A  11       3.928   7.774   6.528  1.00  0.00       C   C
ATOM    172 1HG2 ILE A  11       3.905   8.839   6.348  1.00  0.00       H   H
ATOM    173 2HG2 ILE A  11       3.811   7.587   7.585  1.00  0.00       H   H
ATOM    174 3HG2 ILE A  11       4.872   7.373   6.193  1.00  0.00       H   H
ATOM    175  CG1 ILE A  11       3.167   5.670   5.394  1.00  0.00       C   C
ATOM    176 1HG1 ILE A  11       2.311   5.184   4.955  1.00  0.00       H   H
ATOM    177 2HG1 ILE A  11       3.973   5.691   4.675  1.00  0.00       H   H
ATOM    178  CD1 ILE A  11       3.618   4.838   6.574  1.00  0.00       C   C
ATOM    179 1HD1 ILE A  11       3.473   5.398   7.487  1.00  0.00       H   H
ATOM    180 2HD1 ILE A  11       3.042   3.926   6.614  1.00  0.00       H   H
ATOM    181 3HD1 ILE A  11       4.666   4.597   6.465  1.00  0.00       H   H
ATOM    182  C   ILE A  11       1.223   8.551   7.061  1.00  0.00       C   C
ATOM    183  O   ILE A  11       1.611   8.951   8.158  1.00  0.00       O   O
ENDMDL
CONECT    4    3
CONECT   13   10
CONECT   12   11
CONECT    5    3
CONECT   20    8
CONECT   19   14
CONECT   18   15
CONECT    6    3
CONECT   21    8
CONECT   23   24   25    7
CONECT    3    4    6    5    1
CONECT    7   22    8   23    1
CONECT    8    9   21    7   20
CONECT   10   11   13    9
CONECT   14    9   19   15
CONECT   11   10   12   16
CONECT   15   14   18   16
CONECT    9   14   10    8
CONECT   16   11   15   17
CONECT    2    1
CONECT   22    7
CONECT   17   16
CONECT    1    3    7    2
CONECT   24   23
CONECT   25   27   26   23
CONECT   53   46   54   55
CONECT   63   62
CONECT   67   58
CONECT   64   62
CONECT   65   59
CONECT   68   58
CONECT   66   59
CONECT   70   57   71   72
CONECT   57   55   58   69   70
CONECT   58   57   67   68   59
CONECT   60   62   61   59
CONECT   59   58   65   60   66
CONECT   56   55
CONECT   69   57
CONECT   55   53   56   57
CONECT   62   64   60   63
CONECT   71   70
CONECT   61   60
CONECT   82   81
CONECT   77   76
CONECT   83   81
CONECT   85   80
CONECT   78   76
CONECT   84   81
CONECT   86   80
CONECT   79   76
CONECT   89   90   91   74
CONECT   74   89   72   75   88
CONECT   75   80   76   74   87
CONECT   81   80   83   84   82
CONECT   80   75   81   85   86
CONECT   76   77   79   75   78
CONECT   73   72
CONECT   88   74
CONECT   87   75
CONECT   72   73   74   70
CONECT   90   89
CONECT   91   89   92   93
CONECT  119  112  120  121
CONECT  126  125
CONECT  127  125
CONECT  128  125
CONECT  132  123  133  134
CONECT  123  124  131  121  132
CONECT  124  123  125  129  130
CONECT  125  126  127  128  124
CONECT  122  121
CONECT  131  123
CONECT  130  124
CONECT  121  123  119  122
CONECT  133  132
CONECT  129  124
CONECT  142  136  144  143
CONECT  134  135  136  132
CONECT  157  149
CONECT  160  147
CONECT  158  149
CONECT  161  147
CONECT  163  164  146  165
CONECT  146  147  144  162  163
CONECT  147  161  160  146  148
CONECT  149  150  157  158  148
CONECT  148  147  154  159  149
CONECT  151  150  154  152
CONECT  145  144
CONECT  162  146
CONECT  159  148
CONECT  156  150
CONECT  155  154
CONECT  153  152
CONECT  144  145  142  146
CONECT  150  156  149  151
CONECT  154  148  151  155
CONECT  152  153  151
CONECT  164  163
CONECT  165  163  166  167
MODEL        8
HETATM    1  N   DNP A   1       1.352  -0.029  -0.039  1.00  0.00       N   N
HETATM    2  H   DNP A   1       1.702  -0.937  -0.327  1.00  0.00       H   H
HETATM    3  C10 DNP A   1       1.854   0.250   1.324  1.00  0.00       C   C
HETATM    4 1H1  DNP A   1       2.464  -0.605   1.689  1.00  0.00       H   H
HETATM    5 2H1  DNP A   1       2.485   1.166   1.293  1.00  0.00       H   H
HETATM    6 3H1  DNP A   1       1.006   0.408   2.023  1.00  0.00       H   H
HETATM    7  CA  DNP A   1       1.846   0.990  -1.011  1.00  0.00       C   C
HETATM    8  CB  DNP A   1       1.196   0.753  -2.376  1.00  0.00       C   C
HETATM    9  CG  DNP A   1       1.529   1.798  -3.415  1.00  0.00       C   C
HETATM   10  CD1 DNP A   1       1.918   1.381  -4.678  1.00  0.00       C   C
HETATM   11  CE1 DNP A   1       2.224   2.314  -5.656  1.00  0.00       C   C
HETATM   12 1HE  DNP A   1       2.538   1.974  -6.667  1.00  0.00       H   H
HETATM   13 1HD  DNP A   1       1.982   0.294  -4.907  1.00  0.00       H   H
HETATM   14  CD2 DNP A   1       1.447   3.153  -3.130  1.00  0.00       C   C
HETATM   15  CE2 DNP A   1       1.749   4.086  -4.110  1.00  0.00       C   C
HETATM   16  CZ  DNP A   1       2.138   3.666  -5.372  1.00  0.00       C   C
HETATM   17  HZ  DNP A   1       2.383   4.413  -6.157  1.00  0.00       H   H
HETATM   18 2HE  DNP A   1       1.679   5.171  -3.883  1.00  0.00       H   H
HETATM   19 2HD  DNP A   1       1.138   3.492  -2.119  1.00  0.00       H   H
HETATM   20 2HB  DNP A   1       0.090   0.713  -2.248  1.00  0.00       H   H
HETATM   21 3HB  DNP A   1       1.553  -0.231  -2.755  1.00  0.00       H   H
HETATM   22  HA  DNP A   1       1.578   2.001  -0.624  1.00  0.00       H   H
HETATM   23  C   DNP A   1       3.354   0.899  -1.186  1.00  0.00       C   C
HETATM   24  O   DNP A   1       3.858  -0.221  -1.279  1.00  0.00       O   O
ATOM     25  N   ILE A   2       4.065   2.020  -1.244  1.00  0.00       N   N
ATOM     26  H   ILE A   2       3.607   2.882  -1.163  1.00  0.00       H   H
ATOM     27  CA  ILE A   2       5.512   1.998  -1.424  1.00  0.00       C   C
ATOM     28  HA  ILE A   2       5.788   1.017  -1.783  1.00  0.00       H   H
ATOM     29  CB  ILE A   2       5.965   3.040  -2.464  1.00  0.00       C   C
ATOM     30  HB  ILE A   2       7.028   2.924  -2.616  1.00  0.00       H   H
ATOM     31  CG2 ILE A   2       5.267   2.800  -3.794  1.00  0.00       C   C
ATOM     32 1HG2 ILE A   2       5.636   1.885  -4.234  1.00  0.00       H   H
ATOM     33 2HG2 ILE A   2       4.203   2.717  -3.631  1.00  0.00       H   H
ATOM     34 3HG2 ILE A   2       5.466   3.626  -4.460  1.00  0.00       H   H
ATOM     35  CG1 ILE A   2       5.684   4.455  -1.956  1.00  0.00       C   C
ATOM     36 1HG1 ILE A   2       5.595   4.435  -0.881  1.00  0.00       H   H
ATOM     37 2HG1 ILE A   2       6.507   5.099  -2.233  1.00  0.00       H   H
ATOM     38  CD1 ILE A   2       4.414   5.057  -2.515  1.00  0.00       C   C
ATOM     39 1HD1 ILE A   2       4.508   5.169  -3.585  1.00  0.00       H   H
ATOM     40 2HD1 ILE A   2       3.580   4.408  -2.293  1.00  0.00       H   H
ATOM     41 3HD1 ILE A   2       4.246   6.025  -2.065  1.00  0.00       H   H
ATOM     42  C   ILE A   2       6.234   2.263  -0.107  1.00  0.00       C   C
ATOM     43  O   ILE A   2       7.380   2.711  -0.095  1.00  0.00       O   O
ATOM     44  N   SER A   3       5.555   1.980   1.000  1.00  0.00       N   N
ATOM     45  H   SER A   3       4.645   1.625   0.925  1.00  0.00       H   H
ATOM     46  CA  SER A   3       6.131   2.189   2.324  1.00  0.00       C   C
ATOM     47  HA  SER A   3       5.531   1.644   3.036  1.00  0.00       H   H
ATOM     48  CB  SER A   3       7.565   1.657   2.369  1.00  0.00       C   C
ATOM     49 1HB  SER A   3       7.757   1.071   1.483  1.00  0.00       H   H
ATOM     50 2HB  SER A   3       8.253   2.489   2.407  1.00  0.00       H   H
ATOM     51  OG  SER A   3       7.770   0.841   3.510  1.00  0.00       O   O
ATOM     52  HG  SER A   3       8.680   0.923   3.802  1.00  0.00       H   H
ATOM     53  C   SER A   3       6.114   3.669   2.696  1.00  0.00       C   C
ATOM     54  O   SER A   3       5.576   4.052   3.733  1.00  0.00       O   O
HETATM   55  N   DGN A   4       6.707   4.495   1.840  1.00  0.00       N   N
HETATM   56  H   DGN A   4       7.119   4.129   1.030  1.00  0.00       H   H
HETATM   57  CA  DGN A   4       6.762   5.943   2.080  1.00  0.00       C   C
HETATM   58  CB  DGN A   4       7.726   6.234   3.230  1.00  0.00       C   C
HETATM   59  CG  DGN A   4       9.087   5.607   2.926  1.00  0.00       C   C
HETATM   60  CD  DGN A   4       9.668   6.237   1.688  1.00  0.00       C   C
HETATM   61  OE1 DGN A   4      10.046   7.389   1.715  1.00  0.00       O   O
HETATM   62  NE2 DGN A   4       9.771   5.523   0.550  1.00  0.00       N   N
HETATM   63 1HE2 DGN A   4       9.437   5.887  -0.284  1.00  0.00       H   H
HETATM   64 2HE2 DGN A   4      10.181   4.644   0.565  1.00  0.00       H   H
HETATM   65 2HG  DGN A   4       9.760   5.772   3.768  1.00  0.00       H   H
HETATM   66 3HG  DGN A   4       8.965   4.536   2.764  1.00  0.00       H   H
HETATM   67 2HB  DGN A   4       7.840   7.311   3.346  1.00  0.00       H   H
HETATM   68 3HB  DGN A   4       7.329   5.811   4.153  1.00  0.00       H   H
HETATM   69  HA  DGN A   4       7.109   6.447   1.179  1.00  0.00       H   H
HETATM   70  C   DGN A   4       5.387   6.443   2.438  1.00  0.00       C   C
HETATM   71  O   DGN A   4       5.211   7.141   3.436  1.00  0.00       O   O
HETATM   72  N   DAI A   5       4.402   6.087   1.621  1.00  0.00       N   N
HETATM   73  H   DAI A   5       4.606   5.529   0.841  1.00  0.00       H   H
HETATM   74  CA  DAI A   5       3.015   6.508   1.857  1.00  0.00       C   C
HETATM   75  CB  DAI A   5       2.072   5.678   0.983  1.00  0.00       C   C
HETATM   76  CG2 DAI A   5       2.197   6.132  -0.474  1.00  0.00       C   C
HETATM   77 1HG2 DAI A   5       2.199   5.259  -1.127  1.00  0.00       H   H
HETATM   78 2HG2 DAI A   5       1.353   6.774  -0.727  1.00  0.00       H   H
HETATM   79 3HG2 DAI A   5       3.126   6.686  -0.604  1.00  0.00       H   H
HETATM   80  CG1 DAI A   5       2.447   4.200   1.090  1.00  0.00       C   C
HETATM   81  CD1 DAI A   5       2.421   3.772   2.559  1.00  0.00       C   C
HETATM   82 1HD1 DAI A   5       1.931   2.802   2.646  1.00  0.00       H   H
HETATM   83 2HD1 DAI A   5       3.441   3.699   2.934  1.00  0.00       H   H
HETATM   84 3HD1 DAI A   5       1.871   4.510   3.143  1.00  0.00       H   H
HETATM   85 2HG1 DAI A   5       1.733   3.601   0.524  1.00  0.00       H   H
HETATM   86 3HG1 DAI A   5       3.449   4.048   0.686  1.00  0.00       H   H
HETATM   87  HB  DAI A   5       1.046   5.818   1.320  1.00  0.00       H   H
HETATM   88  HA  DAI A   5       2.763   6.359   2.907  1.00  0.00       H   H
HETATM   89  C   DAI A   5       2.867   7.968   1.509  1.00  0.00       C   C
HETATM   90  O   DAI A   5       3.857   8.671   1.306  1.00  0.00       O   O
ATOM     91  N   ILE A   6       1.623   8.431   1.438  1.00  0.00       N   N
ATOM     92  H   ILE A   6       0.876   7.822   1.610  1.00  0.00       H   H
ATOM     93  CA  ILE A   6       1.345   9.824   1.112  1.00  0.00       C   C
ATOM     94  HA  ILE A   6       2.224  10.405   1.353  1.00  0.00       H   H
ATOM     95  CB  ILE A   6       1.044  10.001  -0.388  1.00  0.00       C   C
ATOM     96  HB  ILE A   6       1.955   9.826  -0.939  1.00  0.00       H   H
ATOM     97  CG2 ILE A   6       0.011   8.982  -0.845  1.00  0.00       C   C
ATOM     98 1HG2 ILE A   6       0.450   8.334  -1.589  1.00  0.00       H   H
ATOM     99 2HG2 ILE A   6      -0.310   8.393   0.000  1.00  0.00       H   H
ATOM    100 3HG2 ILE A   6      -0.838   9.496  -1.270  1.00  0.00       H   H
ATOM    101  CG1 ILE A   6       0.557  11.424  -0.668  1.00  0.00       C   C
ATOM    102 1HG1 ILE A   6      -0.522  11.432  -0.689  1.00  0.00       H   H
ATOM    103 2HG1 ILE A   6       0.902  12.077   0.121  1.00  0.00       H   H
ATOM    104  CD1 ILE A   6       1.049  11.984  -1.984  1.00  0.00       C   C
ATOM    105 1HD1 ILE A   6       0.765  13.023  -2.063  1.00  0.00       H   H
ATOM    106 2HD1 ILE A   6       2.124  11.899  -2.033  1.00  0.00       H   H
ATOM    107 3HD1 ILE A   6       0.608  11.428  -2.800  1.00  0.00       H   H
ATOM    108  C   ILE A   6       0.167  10.354   1.921  1.00  0.00       C   C
ATOM    109  O   ILE A   6       0.148  11.518   2.321  1.00  0.00       O   O
ATOM    110  N   SER A   7      -0.815   9.491   2.161  1.00  0.00       N   N
ATOM    111  H   SER A   7      -0.742   8.576   1.815  1.00  0.00       H   H
ATOM    112  CA  SER A   7      -1.999   9.872   2.922  1.00  0.00       C   C
ATOM    113  HA  SER A   7      -2.064  10.950   2.917  1.00  0.00       H   H
ATOM    114  CB  SER A   7      -3.258   9.294   2.271  1.00  0.00       C   C
ATOM    115 1HB  SER A   7      -3.098   9.198   1.208  1.00  0.00       H   H
ATOM    116 2HB  SER A   7      -3.464   8.322   2.694  1.00  0.00       H   H
ATOM    117  OG  SER A   7      -4.377  10.135   2.491  1.00  0.00       O   O
ATOM    118  HG  SER A   7      -5.097   9.620   2.862  1.00  0.00       H   H
ATOM    119  C   SER A   7      -1.894   9.393   4.367  1.00  0.00       C   C
ATOM    120  O   SER A   7      -1.370   8.313   4.637  1.00  0.00       O   O
HETATM  121  N   DTH A   8      -2.398  10.204   5.291  1.00  0.00       N   N
HETATM  122  H   DTH A   8      -2.803  11.052   5.013  1.00  0.00       H   H
HETATM  123  CA  DTH A   8      -2.361   9.861   6.719  1.00  0.00       C   C
HETATM  124  CB  DTH A   8      -0.939  10.047   7.252  1.00  0.00       C   C
HETATM  125  CG2 DTH A   8      -0.446  11.455   6.911  1.00  0.00       C   C
HETATM  126 1HG2 DTH A   8       0.129  11.424   5.985  1.00  0.00       H   H
HETATM  127 2HG2 DTH A   8      -1.302  12.118   6.784  1.00  0.00       H   H
HETATM  128 3HG2 DTH A   8       0.185  11.825   7.719  1.00  0.00       H   H
HETATM  129  OG1 DTH A   8      -0.074   9.081   6.650  1.00  0.00       O   O
HETATM  130  HB  DTH A   8      -0.935   9.914   8.334  1.00  0.00       H   H
HETATM  131  HA  DTH A   8      -3.043  10.512   7.267  1.00  0.00       H   H
HETATM  132  C   DTH A   8      -2.782   8.426   6.902  1.00  0.00       C   C
HETATM  133  O   DTH A   8      -2.232   7.709   7.737  1.00  0.00       O   O
ATOM    134  N   ALA A   9      -3.765   7.998   6.117  1.00  0.00       N   N
ATOM    135  H   ALA A   9      -4.164   8.617   5.471  1.00  0.00       H   H
ATOM    136  CA  ALA A   9      -4.264   6.631   6.193  1.00  0.00       C   C
ATOM    137  HA  ALA A   9      -4.841   6.536   7.102  1.00  0.00       H   H
ATOM    138  CB  ALA A   9      -5.183   6.338   5.016  1.00  0.00       C   C
ATOM    139 1HB  ALA A   9      -5.884   7.151   4.897  1.00  0.00       H   H
ATOM    140 2HB  ALA A   9      -4.594   6.235   4.117  1.00  0.00       H   H
ATOM    141 3HB  ALA A   9      -5.723   5.421   5.201  1.00  0.00       H   H
ATOM    142  C   ALA A   9      -3.115   5.629   6.232  1.00  0.00       C   C
ATOM    143  O   ALA A   9      -2.936   4.845   7.138  1.00  0.00       O   O
HETATM  144  N   END A  10      -2.252   5.649   5.153  1.00  0.00       N   N
HETATM  145  H   END A  10      -2.450   6.349   4.392  1.00  0.00       H   H
HETATM  146  CA  END A  10      -1.117   4.713   5.115  1.00  0.00       C   C
HETATM  147  CB  END A  10      -0.672   4.501   3.653  1.00  0.00       C   C
HETATM  148  CG  END A  10      -1.800   4.561   2.605  1.00  0.00       C   C
HETATM  149  CD  END A  10      -1.236   4.303   1.196  1.00  0.00       C   C
HETATM  150  ND  END A  10      -1.841   3.009   0.840  1.00  0.00       N   N
HETATM  151  CZ  END A  10      -2.733   2.652   1.829  1.00  0.00       C   C
HETATM  152  NZ  END A  10      -3.455   1.573   1.765  1.00  0.00       N   N
HETATM  153  HZ  END A  10      -4.122   1.339   2.546  1.00  0.00       H   H
HETATM  154  NG  END A  10      -2.798   3.525   2.890  1.00  0.00       N   N
HETATM  155  HNG END A  10      -3.447   3.424   3.714  1.00  0.00       H   H
HETATM  156  HND END A  10      -1.660   2.417  -0.011  1.00  0.00       H   H
HETATM  157 1HD  END A  10      -1.547   5.088   0.474  1.00  0.00       H   H
HETATM  158 2HD  END A  10      -0.127   4.224   1.201  1.00  0.00       H   H
HETATM  159  HG  END A  10      -2.270   5.571   2.645  1.00  0.00       H   H
HETATM  160 2HB  END A  10       0.071   5.287   3.402  1.00  0.00       H   H
HETATM  161 3HB  END A  10      -0.192   3.500   3.581  1.00  0.00       H   H
HETATM  162  HA  END A  10      -1.431   3.739   5.555  1.00  0.00       H   H
HETATM  163  C   END A  10       0.037   5.277   5.917  1.00  0.00       C   C
HETATM  164  O   END A  10       0.655   4.462   6.603  1.00  0.00       O   O
ATOM    165  N   ILE A  11       0.362   6.563   5.852  1.00  0.00       N   N
ATOM    166  H   ILE A  11      -0.168   7.163   5.288  1.00  0.00       H   H
ATOM    167  CA  ILE A  11       1.489   7.104   6.602  1.00  0.00       C   C
ATOM    168  HA  ILE A  11       1.641   6.481   7.472  1.00  0.00       H   H
ATOM    169  CB  ILE A  11       2.782   7.089   5.764  1.00  0.00       C   C
ATOM    170  HB  ILE A  11       2.606   7.655   4.862  1.00  0.00       H   H
ATOM    171  CG2 ILE A  11       3.916   7.756   6.528  1.00  0.00       C   C
ATOM    172 1HG2 ILE A  11       3.884   8.823   6.362  1.00  0.00       H   H
ATOM    173 2HG2 ILE A  11       3.806   7.554   7.583  1.00  0.00       H   H
ATOM    174 3HG2 ILE A  11       4.861   7.366   6.183  1.00  0.00       H   H
ATOM    175  CG1 ILE A  11       3.156   5.654   5.390  1.00  0.00       C   C
ATOM    176 1HG1 ILE A  11       2.300   5.169   4.949  1.00  0.00       H   H
ATOM    177 2HG1 ILE A  11       3.962   5.676   4.671  1.00  0.00       H   H
ATOM    178  CD1 ILE A  11       3.606   4.820   6.569  1.00  0.00       C   C
ATOM    179 1HD1 ILE A  11       4.509   5.242   6.985  1.00  0.00       H   H
ATOM    180 2HD1 ILE A  11       2.832   4.810   7.320  1.00  0.00       H   H
ATOM    181 3HD1 ILE A  11       3.802   3.809   6.240  1.00  0.00       H   H
ATOM    182  C   ILE A  11       1.210   8.532   7.060  1.00  0.00       C   C
ATOM    183  O   ILE A  11       1.661   8.952   8.126  1.00  0.00       O   O
ENDMDL
CONECT    4    3
CONECT   13   10
CONECT   12   11
CONECT    5    3
CONECT   20    8
CONECT   19   14
CONECT   18   15
CONECT    6    3
CONECT   21    8
CONECT   23   25   24    7
CONECT    3    6    4    5    1
CONECT    7    8    1   22   23
CONECT    8   20    9    7   21
CONECT   10   13    9   11
CONECT   14   15    9   19
CONECT   11   10   16   12
CONECT   15   18   14   16
CONECT    9   10    8   14
CONECT   16   17   15   11
CONECT    2    1
CONECT   22    7
CONECT   17   16
CONECT    1    2    3    7
CONECT   24   23
CONECT   25   26   27   23
CONECT   53   46   55   54
CONECT   63   62
CONECT   67   58
CONECT   64   62
CONECT   65   59
CONECT   68   58
CONECT   66   59
CONECT   70   57   71   72
CONECT   57   55   69   70   58
CONECT   58   57   67   59   68
CONECT   60   62   61   59
CONECT   59   60   65   66   58
CONECT   56   55
CONECT   69   57
CONECT   55   56   57   53
CONECT   62   60   63   64
CONECT   71   70
CONECT   61   60
CONECT   82   81
CONECT   77   76
CONECT   83   81
CONECT   85   80
CONECT   78   76
CONECT   84   81
CONECT   86   80
CONECT   79   76
CONECT   89   90   91   74
CONECT   74   89   72   75   88
CONECT   75   76   74   80   87
CONECT   81   82   83   84   80
CONECT   80   85   81   75   86
CONECT   76   79   78   77   75
CONECT   73   72
CONECT   88   74
CONECT   87   75
CONECT   72   73   70   74
CONECT   90   89
CONECT   91   92   89   93
CONECT  119  112  120  121
CONECT  126  125
CONECT  127  125
CONECT  128  125
CONECT  132  133  123  134
CONECT  123  131  121  124  132
CONECT  124  125  129  123  130
CONECT  125  127  128  126  124
CONECT  122  121
CONECT  131  123
CONECT  130  124
CONECT  121  123  119  122
CONECT  133  132
CONECT  129  124
CONECT  142  143  144  136
CONECT  134  135  136  132
CONECT  157  149
CONECT  160  147
CONECT  158  149
CONECT  161  147
CONECT  163  146  165  164
CONECT  146  144  147  162  163
CONECT  147  146  160  161  148
CONECT  149  157  150  158  148
CONECT  148  154  149  147  159
CONECT  151  154  150  152
CONECT  145  144
CONECT  162  146
CONECT  159  148
CONECT  156  150
CONECT  155  154
CONECT  153  152
CONECT  144  145  146  142
CONECT  150  156  149  151
CONECT  154  151  148  155
CONECT  152  153  151
CONECT  164  163
CONECT  165  167  163  166
MODEL        9
HETATM    1  N   DNP A   1       1.361  -0.034  -0.039  1.00  0.00       N   N
HETATM    2  H   DNP A   1       1.714  -0.942  -0.324  1.00  0.00       H   H
HETATM    3  C10 DNP A   1       1.860   0.249   1.324  1.00  0.00       C   C
HETATM    4 1H1  DNP A   1       2.471  -0.604   1.692  1.00  0.00       H   H
HETATM    5 2H1  DNP A   1       2.490   1.166   1.291  1.00  0.00       H   H
HETATM    6 3H1  DNP A   1       1.011   0.409   2.022  1.00  0.00       H   H
HETATM    7  CA  DNP A   1       1.852   0.985  -1.012  1.00  0.00       C   C
HETATM    8  CB  DNP A   1       1.203   0.744  -2.376  1.00  0.00       C   C
HETATM    9  CG  DNP A   1       1.525   1.794  -3.414  1.00  0.00       C   C
HETATM   10  CD1 DNP A   1       1.905   1.383  -4.682  1.00  0.00       C   C
HETATM   11  CE1 DNP A   1       2.201   2.320  -5.659  1.00  0.00       C   C
HETATM   12 1HE  DNP A   1       2.507   1.985  -6.673  1.00  0.00       H   H
HETATM   13 1HD  DNP A   1       1.970   0.298  -4.916  1.00  0.00       H   H
HETATM   14  CD2 DNP A   1       1.441   3.148  -3.123  1.00  0.00       C   C
HETATM   15  CE2 DNP A   1       1.733   4.085  -4.102  1.00  0.00       C   C
HETATM   16  CZ  DNP A   1       2.113   3.671  -5.368  1.00  0.00       C   C
HETATM   17  HZ  DNP A   1       2.350   4.421  -6.153  1.00  0.00       H   H
HETATM   18 2HE  DNP A   1       1.662   5.169  -3.871  1.00  0.00       H   H
HETATM   19 2HD  DNP A   1       1.139   3.482  -2.109  1.00  0.00       H   H
HETATM   20 2HB  DNP A   1       0.098   0.693  -2.248  1.00  0.00       H   H
HETATM   21 3HB  DNP A   1       1.569  -0.236  -2.758  1.00  0.00       H   H
HETATM   22  HA  DNP A   1       1.581   1.995  -0.627  1.00  0.00       H   H
HETATM   23  C   DNP A   1       3.361   0.898  -1.187  1.00  0.00       C   C
HETATM   24  O   DNP A   1       3.867  -0.220  -1.278  1.00  0.00       O   O
ATOM     25  N   ILE A   2       4.069   2.021  -1.247  1.00  0.00       N   N
ATOM     26  H   ILE A   2       3.607   2.882  -1.168  1.00  0.00       H   H
ATOM     27  CA  ILE A   2       5.515   2.002  -1.427  1.00  0.00       C   C
ATOM     28  HA  ILE A   2       5.793   1.022  -1.785  1.00  0.00       H   H
ATOM     29  CB  ILE A   2       5.966   3.045  -2.466  1.00  0.00       C   C
ATOM     30  HB  ILE A   2       7.029   2.932  -2.619  1.00  0.00       H   H
ATOM     31  CG2 ILE A   2       5.269   2.803  -3.797  1.00  0.00       C   C
ATOM     32 1HG2 ILE A   2       5.650   1.896  -4.243  1.00  0.00       H   H
ATOM     33 2HG2 ILE A   2       4.206   2.703  -3.633  1.00  0.00       H   H
ATOM     34 3HG2 ILE A   2       5.455   3.635  -4.458  1.00  0.00       H   H
ATOM     35  CG1 ILE A   2       5.681   4.460  -1.959  1.00  0.00       C   C
ATOM     36 1HG1 ILE A   2       5.591   4.439  -0.885  1.00  0.00       H   H
ATOM     37 2HG1 ILE A   2       6.502   5.106  -2.235  1.00  0.00       H   H
ATOM     38  CD1 ILE A   2       4.409   5.058  -2.520  1.00  0.00       C   C
ATOM     39 1HD1 ILE A   2       4.505   5.170  -3.590  1.00  0.00       H   H
ATOM     40 2HD1 ILE A   2       3.577   4.408  -2.298  1.00  0.00       H   H
ATOM     41 3HD1 ILE A   2       4.239   6.026  -2.071  1.00  0.00       H   H
ATOM     42  C   ILE A   2       6.236   2.269  -0.110  1.00  0.00       C   C
ATOM     43  O   ILE A   2       7.381   2.721  -0.098  1.00  0.00       O   O
ATOM     44  N   SER A   3       5.558   1.986   0.998  1.00  0.00       N   N
ATOM     45  H   SER A   3       4.649   1.628   0.923  1.00  0.00       H   H
ATOM     46  CA  SER A   3       6.133   2.197   2.321  1.00  0.00       C   C
ATOM     47  HA  SER A   3       5.534   1.650   3.034  1.00  0.00       H   H
ATOM     48  CB  SER A   3       7.568   1.668   2.367  1.00  0.00       C   C
ATOM     49 1HB  SER A   3       7.763   1.086   1.479  1.00  0.00       H   H
ATOM     50 2HB  SER A   3       8.255   2.501   2.410  1.00  0.00       H   H
ATOM     51  OG  SER A   3       7.773   0.848   3.505  1.00  0.00       O   O
ATOM     52  HG  SER A   3       8.713   0.790   3.693  1.00  0.00       H   H
ATOM     53  C   SER A   3       6.112   3.676   2.693  1.00  0.00       C   C
ATOM     54  O   SER A   3       5.572   4.059   3.730  1.00  0.00       O   O
HETATM   55  N   DGN A   4       6.705   4.503   1.838  1.00  0.00       N   N
HETATM   56  H   DGN A   4       7.118   4.138   1.028  1.00  0.00       H   H
HETATM   57  CA  DGN A   4       6.755   5.952   2.077  1.00  0.00       C   C
HETATM   58  CB  DGN A   4       7.719   6.245   3.226  1.00  0.00       C   C
HETATM   59  CG  DGN A   4       9.081   5.621   2.924  1.00  0.00       C   C
HETATM   60  CD  DGN A   4       9.662   6.252   1.685  1.00  0.00       C   C
HETATM   61  OE1 DGN A   4       9.894   7.442   1.664  1.00  0.00       O   O
HETATM   62  NE2 DGN A   4       9.924   5.496   0.601  1.00  0.00       N   N
HETATM   63 1HE2 DGN A   4       9.564   5.744  -0.264  1.00  0.00       H   H
HETATM   64 2HE2 DGN A   4      10.477   4.703   0.686  1.00  0.00       H   H
HETATM   65 2HG  DGN A   4       9.753   5.788   3.765  1.00  0.00       H   H
HETATM   66 3HG  DGN A   4       8.962   4.550   2.763  1.00  0.00       H   H
HETATM   67 2HB  DGN A   4       7.831   7.323   3.342  1.00  0.00       H   H
HETATM   68 3HB  DGN A   4       7.322   5.822   4.150  1.00  0.00       H   H
HETATM   69  HA  DGN A   4       7.102   6.456   1.175  1.00  0.00       H   H
HETATM   70  C   DGN A   4       5.380   6.449   2.434  1.00  0.00       C   C
HETATM   71  O   DGN A   4       5.202   7.147   3.431  1.00  0.00       O   O
HETATM   72  N   DAI A   5       4.395   6.089   1.617  1.00  0.00       N   N
HETATM   73  H   DAI A   5       4.600   5.531   0.838  1.00  0.00       H   H
HETATM   74  CA  DAI A   5       3.007   6.507   1.853  1.00  0.00       C   C
HETATM   75  CB  DAI A   5       2.067   5.675   0.979  1.00  0.00       C   C
HETATM   76  CG2 DAI A   5       2.191   6.128  -0.478  1.00  0.00       C   C
HETATM   77 1HG2 DAI A   5       2.195   5.255  -1.131  1.00  0.00       H   H
HETATM   78 2HG2 DAI A   5       1.345   6.768  -0.732  1.00  0.00       H   H
HETATM   79 3HG2 DAI A   5       3.119   6.683  -0.608  1.00  0.00       H   H
HETATM   80  CG1 DAI A   5       2.445   4.197   1.087  1.00  0.00       C   C
HETATM   81  CD1 DAI A   5       2.420   3.770   2.556  1.00  0.00       C   C
HETATM   82 1HD1 DAI A   5       1.932   2.799   2.644  1.00  0.00       H   H
HETATM   83 2HD1 DAI A   5       3.440   3.700   2.931  1.00  0.00       H   H
HETATM   84 3HD1 DAI A   5       1.868   4.507   3.140  1.00  0.00       H   H
HETATM   85 2HG1 DAI A   5       1.733   3.596   0.522  1.00  0.00       H   H
HETATM   86 3HG1 DAI A   5       3.447   4.048   0.683  1.00  0.00       H   H
HETATM   87  HB  DAI A   5       1.040   5.812   1.316  1.00  0.00       H   H
HETATM   88  HA  DAI A   5       2.755   6.357   2.903  1.00  0.00       H   H
HETATM   89  C   DAI A   5       2.856   7.966   1.504  1.00  0.00       C   C
HETATM   90  O   DAI A   5       3.845   8.671   1.301  1.00  0.00       O   O
ATOM     91  N   ILE A   6       1.611   8.427   1.433  1.00  0.00       N   N
ATOM     92  H   ILE A   6       0.865   7.816   1.605  1.00  0.00       H   H
ATOM     93  CA  ILE A   6       1.330   9.819   1.106  1.00  0.00       C   C
ATOM     94  HA  ILE A   6       2.207  10.401   1.347  1.00  0.00       H   H
ATOM     95  CB  ILE A   6       1.029   9.995  -0.394  1.00  0.00       C   C
ATOM     96  HB  ILE A   6       1.941   9.821  -0.945  1.00  0.00       H   H
ATOM     97  CG2 ILE A   6      -0.002   8.973  -0.851  1.00  0.00       C   C
ATOM     98 1HG2 ILE A   6       0.439   8.325  -1.595  1.00  0.00       H   H
ATOM     99 2HG2 ILE A   6      -0.322   8.382  -0.006  1.00  0.00       H   H
ATOM    100 3HG2 ILE A   6      -0.852   9.484  -1.277  1.00  0.00       H   H
ATOM    101  CG1 ILE A   6       0.538  11.416  -0.675  1.00  0.00       C   C
ATOM    102 1HG1 ILE A   6      -0.540  11.421  -0.696  1.00  0.00       H   H
ATOM    103 2HG1 ILE A   6       0.882  12.070   0.114  1.00  0.00       H   H
ATOM    104  CD1 ILE A   6       1.029  11.976  -1.992  1.00  0.00       C   C
ATOM    105 1HD1 ILE A   6       0.746  13.016  -2.069  1.00  0.00       H   H
ATOM    106 2HD1 ILE A   6       2.104  11.890  -2.041  1.00  0.00       H   H
ATOM    107 3HD1 ILE A   6       0.586  11.422  -2.806  1.00  0.00       H   H
ATOM    108  C   ILE A   6       0.150  10.346   1.915  1.00  0.00       C   C
ATOM    109  O   ILE A   6       0.128  11.510   2.314  1.00  0.00       O   O
ATOM    110  N   SER A   7      -0.830   9.481   2.154  1.00  0.00       N   N
ATOM    111  H   SER A   7      -0.755   8.566   1.809  1.00  0.00       H   H
ATOM    112  CA  SER A   7      -2.016   9.859   2.914  1.00  0.00       C   C
ATOM    113  HA  SER A   7      -2.084  10.937   2.908  1.00  0.00       H   H
ATOM    114  CB  SER A   7      -3.272   9.277   2.264  1.00  0.00       C   C
ATOM    115 1HB  SER A   7      -3.136   9.239   1.194  1.00  0.00       H   H
ATOM    116 2HB  SER A   7      -3.440   8.279   2.641  1.00  0.00       H   H
ATOM    117  OG  SER A   7      -4.410  10.071   2.551  1.00  0.00       O   O
ATOM    118  HG  SER A   7      -4.345  10.411   3.447  1.00  0.00       H   H
ATOM    119  C   SER A   7      -1.910   9.382   4.359  1.00  0.00       C   C
ATOM    120  O   SER A   7      -1.382   8.304   4.631  1.00  0.00       O   O
HETATM  121  N   DTH A   8      -2.415  10.193   5.283  1.00  0.00       N   N
HETATM  122  H   DTH A   8      -2.823  11.039   5.004  1.00  0.00       H   H
HETATM  123  CA  DTH A   8      -2.378   9.852   6.711  1.00  0.00       C   C
HETATM  124  CB  DTH A   8      -0.956  10.042   7.245  1.00  0.00       C   C
HETATM  125  CG2 DTH A   8      -0.467  11.450   6.901  1.00  0.00       C   C
HETATM  126 1HG2 DTH A   8       0.206  11.402   6.044  1.00  0.00       H   H
HETATM  127 2HG2 DTH A   8      -1.321  12.082   6.656  1.00  0.00       H   H
HETATM  128 3HG2 DTH A   8       0.062  11.870   7.756  1.00  0.00       H   H
HETATM  129  OG1 DTH A   8      -0.089   9.077   6.644  1.00  0.00       O   O
HETATM  130  HB  DTH A   8      -0.953   9.910   8.326  1.00  0.00       H   H
HETATM  131  HA  DTH A   8      -3.061  10.502   7.258  1.00  0.00       H   H
HETATM  132  C   DTH A   8      -2.795   8.416   6.896  1.00  0.00       C   C
HETATM  133  O   DTH A   8      -2.243   7.701   7.732  1.00  0.00       O   O
ATOM    134  N   ALA A   9      -3.777   7.984   6.111  1.00  0.00       N   N
ATOM    135  H   ALA A   9      -4.178   8.601   5.464  1.00  0.00       H   H
ATOM    136  CA  ALA A   9      -4.272   6.616   6.189  1.00  0.00       C   C
ATOM    137  HA  ALA A   9      -4.849   6.520   7.098  1.00  0.00       H   H
ATOM    138  CB  ALA A   9      -5.191   6.319   5.013  1.00  0.00       C   C
ATOM    139 1HB  ALA A   9      -5.894   7.130   4.892  1.00  0.00       H   H
ATOM    140 2HB  ALA A   9      -4.601   6.216   4.113  1.00  0.00       H   H
ATOM    141 3HB  ALA A   9      -5.728   5.401   5.198  1.00  0.00       H   H
ATOM    142  C   ALA A   9      -3.121   5.617   6.228  1.00  0.00       C   C
ATOM    143  O   ALA A   9      -2.940   4.834   7.135  1.00  0.00       O   O
HETATM  144  N   END A  10      -2.257   5.638   5.150  1.00  0.00       N   N
HETATM  145  H   END A  10      -2.458   6.337   4.388  1.00  0.00       H   H
HETATM  146  CA  END A  10      -1.120   4.705   5.113  1.00  0.00       C   C
HETATM  147  CB  END A  10      -0.674   4.492   3.651  1.00  0.00       C   C
HETATM  148  CG  END A  10      -1.803   4.549   2.603  1.00  0.00       C   C
HETATM  149  CD  END A  10      -1.237   4.292   1.194  1.00  0.00       C   C
HETATM  150  ND  END A  10      -1.840   2.996   0.839  1.00  0.00       N   N
HETATM  151  CZ  END A  10      -2.731   2.637   1.829  1.00  0.00       C   C
HETATM  152  NZ  END A  10      -3.449   1.556   1.766  1.00  0.00       N   N
HETATM  153  HZ  END A  10      -4.116   1.321   2.547  1.00  0.00       H   H
HETATM  154  NG  END A  10      -2.797   3.510   2.889  1.00  0.00       N   N
HETATM  155  HNG END A  10      -3.447   3.409   3.713  1.00  0.00       H   H
HETATM  156  HND END A  10      -1.656   2.403  -0.011  1.00  0.00       H   H
HETATM  157 1HD  END A  10      -1.551   5.075   0.472  1.00  0.00       H   H
HETATM  158 2HD  END A  10      -0.129   4.215   1.200  1.00  0.00       H   H
HETATM  159  HG  END A  10      -2.275   5.558   2.642  1.00  0.00       H   H
HETATM  160 2HB  END A  10       0.067   5.280   3.400  1.00  0.00       H   H
HETATM  161 3HB  END A  10      -0.192   3.493   3.581  1.00  0.00       H   H
HETATM  162  HA  END A  10      -1.432   3.730   5.554  1.00  0.00       H   H
HETATM  163  C   END A  10       0.032   5.273   5.915  1.00  0.00       C   C
HETATM  164  O   END A  10       0.652   4.460   6.602  1.00  0.00       O   O
ATOM    165  N   ILE A  11       0.354   6.560   5.849  1.00  0.00       N   N
ATOM    166  H   ILE A  11      -0.178   7.158   5.283  1.00  0.00       H   H
ATOM    167  CA  ILE A  11       1.480   7.105   6.598  1.00  0.00       C   C
ATOM    168  HA  ILE A  11       1.633   6.483   7.468  1.00  0.00       H   H
ATOM    169  CB  ILE A  11       2.772   7.092   5.760  1.00  0.00       C   C
ATOM    170  HB  ILE A  11       2.596   7.657   4.858  1.00  0.00       H   H
ATOM    171  CG2 ILE A  11       3.905   7.762   6.524  1.00  0.00       C   C
ATOM    172 1HG2 ILE A  11       4.853   7.440   6.118  1.00  0.00       H   H
ATOM    173 2HG2 ILE A  11       3.819   8.833   6.429  1.00  0.00       H   H
ATOM    174 3HG2 ILE A  11       3.848   7.487   7.567  1.00  0.00       H   H
ATOM    175  CG1 ILE A  11       3.150   5.657   5.386  1.00  0.00       C   C
ATOM    176 1HG1 ILE A  11       2.295   5.170   4.944  1.00  0.00       H   H
ATOM    177 2HG1 ILE A  11       3.957   5.681   4.668  1.00  0.00       H   H
ATOM    178  CD1 ILE A  11       3.600   4.824   6.565  1.00  0.00       C   C
ATOM    179 1HD1 ILE A  11       4.506   5.243   6.978  1.00  0.00       H   H
ATOM    180 2HD1 ILE A  11       2.828   4.820   7.320  1.00  0.00       H   H
ATOM    181 3HD1 ILE A  11       3.789   3.811   6.239  1.00  0.00       H   H
ATOM    182  C   ILE A  11       1.197   8.532   7.054  1.00  0.00       C   C
ATOM    183  O   ILE A  11       1.602   8.938   8.144  1.00  0.00       O   O
ENDMDL
CONECT    4    3
CONECT   13   10
CONECT   12   11
CONECT    5    3
CONECT   20    8
CONECT   19   14
CONECT   18   15
CONECT    6    3
CONECT   21    8
CONECT   23    7   24   25
CONECT    3    6    4    5    1
CONECT    7    8   23   22    1
CONECT    8    7   20    9   21
CONECT   10   11    9   13
CONECT   14   15   19    9
CONECT   11   10   16   12
CONECT   15   14   18   16
CONECT    9   14    8   10
CONECT   16   15   11   17
CONECT    2    1
CONECT   22    7
CONECT   17   16
CONECT    1    2    7    3
CONECT   24   23
CONECT   25   23   27   26
CONECT   53   55   46   54
CONECT   63   62
CONECT   67   58
CONECT   64   62
CONECT   65   59
CONECT   68   58
CONECT   66   59
CONECT   70   71   57   72
CONECT   57   55   69   70   58
CONECT   58   68   67   57   59
CONECT   60   62   59   61
CONECT   59   66   65   58   60
CONECT   56   55
CONECT   69   57
CONECT   55   56   57   53
CONECT   62   63   64   60
CONECT   71   70
CONECT   61   60
CONECT   82   81
CONECT   77   76
CONECT   83   81
CONECT   85   80
CONECT   78   76
CONECT   84   81
CONECT   86   80
CONECT   79   76
CONECT   89   74   91   90
CONECT   74   75   88   89   72
CONECT   75   76   74   80   87
CONECT   81   80   84   82   83
CONECT   80   75   81   85   86
CONECT   76   75   77   78   79
CONECT   73   72
CONECT   88   74
CONECT   87   75
CONECT   72   73   74   70
CONECT   90   89
CONECT   91   89   92   93
CONECT  119  121  120  112
CONECT  126  125
CONECT  127  125
CONECT  128  125
CONECT  132  123  134  133
CONECT  123  124  121  131  132
CONECT  124  123  125  130  129
CONECT  125  124  126  127  128
CONECT  122  121
CONECT  131  123
CONECT  130  124
CONECT  121  123  122  119
CONECT  133  132
CONECT  129  124
CONECT  142  136  143  144
CONECT  134  132  136  135
CONECT  157  149
CONECT  160  147
CONECT  158  149
CONECT  161  147
CONECT  163  146  164  165
CONECT  146  144  147  162  163
CONECT  147  146  148  161  160
CONECT  149  148  150  157  158
CONECT  148  147  149  159  154
CONECT  151  152  150  154
CONECT  145  144
CONECT  162  146
CONECT  159  148
CONECT  156  150
CONECT  155  154
CONECT  153  152
CONECT  144  142  146  145
CONECT  150  149  156  151
CONECT  154  148  155  151
CONECT  152  153  151
CONECT  164  163
CONECT  165  167  166  163
MODEL       10
HETATM    1  N   DNP A   1       1.358  -0.034  -0.038  1.00  0.00       N   N
HETATM    2  H   DNP A   1       1.712  -0.942  -0.323  1.00  0.00       H   H
HETATM    3  C10 DNP A   1       1.856   0.249   1.326  1.00  0.00       C   C
HETATM    4 1H1  DNP A   1       2.464  -0.606   1.696  1.00  0.00       H   H
HETATM    5 2H1  DNP A   1       2.488   1.165   1.294  1.00  0.00       H   H
HETATM    6 3H1  DNP A   1       1.005   0.410   2.022  1.00  0.00       H   H
HETATM    7  CA  DNP A   1       1.852   0.984  -1.010  1.00  0.00       C   C
HETATM    8  CB  DNP A   1       1.203   0.746  -2.375  1.00  0.00       C   C
HETATM    9  CG  DNP A   1       1.535   1.789  -3.415  1.00  0.00       C   C
HETATM   10  CD1 DNP A   1       1.925   1.372  -4.678  1.00  0.00       C   C
HETATM   11  CE1 DNP A   1       2.230   2.305  -5.657  1.00  0.00       C   C
HETATM   12 1HE  DNP A   1       2.545   1.965  -6.667  1.00  0.00       H   H
HETATM   13 1HD  DNP A   1       1.991   0.286  -4.906  1.00  0.00       H   H
HETATM   14  CD2 DNP A   1       1.451   3.145  -3.131  1.00  0.00       C   C
HETATM   15  CE2 DNP A   1       1.753   4.077  -4.112  1.00  0.00       C   C
HETATM   16  CZ  DNP A   1       2.143   3.657  -5.373  1.00  0.00       C   C
HETATM   17  HZ  DNP A   1       2.387   4.404  -6.159  1.00  0.00       H   H
HETATM   18 2HE  DNP A   1       1.682   5.162  -3.886  1.00  0.00       H   H
HETATM   19 2HD  DNP A   1       1.142   3.484  -2.121  1.00  0.00       H   H
HETATM   20 2HB  DNP A   1       0.098   0.703  -2.249  1.00  0.00       H   H
HETATM   21 3HB  DNP A   1       1.562  -0.238  -2.754  1.00  0.00       H   H
HETATM   22  HA  DNP A   1       1.581   1.995  -0.625  1.00  0.00       H   H
HETATM   23  C   DNP A   1       3.360   0.896  -1.184  1.00  0.00       C   C
HETATM   24  O   DNP A   1       3.865  -0.224  -1.275  1.00  0.00       O   O
ATOM     25  N   ILE A   2       4.070   2.017  -1.242  1.00  0.00       N   N
ATOM     26  H   ILE A   2       3.610   2.879  -1.163  1.00  0.00       H   H
ATOM     27  CA  ILE A   2       5.516   1.997  -1.421  1.00  0.00       C   C
ATOM     28  HA  ILE A   2       5.794   1.016  -1.779  1.00  0.00       H   H
ATOM     29  CB  ILE A   2       5.970   3.039  -2.461  1.00  0.00       C   C
ATOM     30  HB  ILE A   2       7.032   2.924  -2.613  1.00  0.00       H   H
ATOM     31  CG2 ILE A   2       5.273   2.796  -3.792  1.00  0.00       C   C
ATOM     32 1HG2 ILE A   2       5.648   1.885  -4.234  1.00  0.00       H   H
ATOM     33 2HG2 ILE A   2       4.209   2.705  -3.629  1.00  0.00       H   H
ATOM     34 3HG2 ILE A   2       5.466   3.625  -4.456  1.00  0.00       H   H
ATOM     35  CG1 ILE A   2       5.686   4.454  -1.955  1.00  0.00       C   C
ATOM     36 1HG1 ILE A   2       5.596   4.434  -0.880  1.00  0.00       H   H
ATOM     37 2HG1 ILE A   2       6.508   5.099  -2.232  1.00  0.00       H   H
ATOM     38  CD1 ILE A   2       4.415   5.053  -2.516  1.00  0.00       C   C
ATOM     39 1HD1 ILE A   2       4.511   5.165  -3.586  1.00  0.00       H   H
ATOM     40 2HD1 ILE A   2       3.582   4.404  -2.294  1.00  0.00       H   H
ATOM     41 3HD1 ILE A   2       4.246   6.022  -2.068  1.00  0.00       H   H
ATOM     42  C   ILE A   2       6.237   2.264  -0.104  1.00  0.00       C   C
ATOM     43  O   ILE A   2       7.382   2.714  -0.091  1.00  0.00       O   O
ATOM     44  N   SER A   3       5.558   1.982   1.003  1.00  0.00       N   N
ATOM     45  H   SER A   3       4.648   1.625   0.928  1.00  0.00       H   H
ATOM     46  CA  SER A   3       6.132   2.193   2.327  1.00  0.00       C   C
ATOM     47  HA  SER A   3       5.531   1.647   3.040  1.00  0.00       H   H
ATOM     48  CB  SER A   3       7.566   1.663   2.375  1.00  0.00       C   C
ATOM     49 1HB  SER A   3       7.760   1.078   1.488  1.00  0.00       H   H
ATOM     50 2HB  SER A   3       8.254   2.495   2.415  1.00  0.00       H   H
ATOM     51  OG  SER A   3       7.770   0.845   3.514  1.00  0.00       O   O
ATOM     52  HG  SER A   3       8.698   0.863   3.759  1.00  0.00       H   H
ATOM     53  C   SER A   3       6.112   3.673   2.698  1.00  0.00       C   C
ATOM     54  O   SER A   3       5.572   4.057   3.734  1.00  0.00       O   O
HETATM   55  N   DGN A   4       6.706   4.499   1.842  1.00  0.00       N   N
HETATM   56  H   DGN A   4       7.119   4.132   1.033  1.00  0.00       H   H
HETATM   57  CA  DGN A   4       6.758   5.947   2.081  1.00  0.00       C   C
HETATM   58  CB  DGN A   4       7.721   6.240   3.231  1.00  0.00       C   C
HETATM   59  CG  DGN A   4       9.083   5.615   2.929  1.00  0.00       C   C
HETATM   60  CD  DGN A   4       9.665   6.245   1.692  1.00  0.00       C   C
HETATM   61  OE1 DGN A   4      10.057   7.392   1.723  1.00  0.00       O   O
HETATM   62  NE2 DGN A   4       9.751   5.536   0.548  1.00  0.00       N   N
HETATM   63 1HE2 DGN A   4       9.181   5.755  -0.204  1.00  0.00       H   H
HETATM   64 2HE2 DGN A   4      10.387   4.807   0.478  1.00  0.00       H   H
HETATM   65 2HG  DGN A   4       9.754   5.781   3.772  1.00  0.00       H   H
HETATM   66 3HG  DGN A   4       8.963   4.544   2.768  1.00  0.00       H   H
HETATM   67 2HB  DGN A   4       7.834   7.318   3.346  1.00  0.00       H   H
HETATM   68 3HB  DGN A   4       7.323   5.818   4.154  1.00  0.00       H   H
HETATM   69  HA  DGN A   4       7.106   6.451   1.179  1.00  0.00       H   H
HETATM   70  C   DGN A   4       5.382   6.446   2.437  1.00  0.00       C   C
HETATM   71  O   DGN A   4       5.204   7.145   3.433  1.00  0.00       O   O
HETATM   72  N   DAI A   5       4.398   6.087   1.619  1.00  0.00       N   N
HETATM   73  H   DAI A   5       4.603   5.529   0.840  1.00  0.00       H   H
HETATM   74  CA  DAI A   5       3.010   6.507   1.854  1.00  0.00       C   C
HETATM   75  CB  DAI A   5       2.070   5.675   0.979  1.00  0.00       C   C
HETATM   76  CG2 DAI A   5       2.195   6.128  -0.478  1.00  0.00       C   C
HETATM   77 1HG2 DAI A   5       2.199   5.254  -1.131  1.00  0.00       H   H
HETATM   78 2HG2 DAI A   5       1.351   6.768  -0.733  1.00  0.00       H   H
HETATM   79 3HG2 DAI A   5       3.124   6.682  -0.607  1.00  0.00       H   H
HETATM   80  CG1 DAI A   5       2.447   4.197   1.088  1.00  0.00       C   C
HETATM   81  CD1 DAI A   5       2.420   3.771   2.557  1.00  0.00       C   C
HETATM   82 1HD1 DAI A   5       1.931   2.800   2.645  1.00  0.00       H   H
HETATM   83 2HD1 DAI A   5       3.440   3.700   2.933  1.00  0.00       H   H
HETATM   84 3HD1 DAI A   5       1.868   4.509   3.140  1.00  0.00       H   H
HETATM   85 2HG1 DAI A   5       1.734   3.597   0.522  1.00  0.00       H   H
HETATM   86 3HG1 DAI A   5       3.449   4.047   0.685  1.00  0.00       H   H
HETATM   87  HB  DAI A   5       1.043   5.814   1.315  1.00  0.00       H   H
HETATM   88  HA  DAI A   5       2.757   6.358   2.903  1.00  0.00       H   H
HETATM   89  C   DAI A   5       2.861   7.966   1.504  1.00  0.00       C   C
HETATM   90  O   DAI A   5       3.851   8.670   1.301  1.00  0.00       O   O
ATOM     91  N   ILE A   6       1.617   8.428   1.431  1.00  0.00       N   N
ATOM     92  H   ILE A   6       0.870   7.818   1.603  1.00  0.00       H   H
ATOM     93  CA  ILE A   6       1.337   9.820   1.103  1.00  0.00       C   C
ATOM     94  HA  ILE A   6       2.215  10.402   1.345  1.00  0.00       H   H
ATOM     95  CB  ILE A   6       1.037   9.995  -0.397  1.00  0.00       C   C
ATOM     96  HB  ILE A   6       1.949   9.820  -0.947  1.00  0.00       H   H
ATOM     97  CG2 ILE A   6       0.006   8.974  -0.854  1.00  0.00       C   C
ATOM     98 1HG2 ILE A   6       0.446   8.326  -1.597  1.00  0.00       H   H
ATOM     99 2HG2 ILE A   6      -0.316   8.385  -0.008  1.00  0.00       H   H
ATOM    100 3HG2 ILE A   6      -0.844   9.486  -1.280  1.00  0.00       H   H
ATOM    101  CG1 ILE A   6       0.548  11.417  -0.679  1.00  0.00       C   C
ATOM    102 1HG1 ILE A   6      -0.530  11.423  -0.700  1.00  0.00       H   H
ATOM    103 2HG1 ILE A   6       0.892  12.071   0.110  1.00  0.00       H   H
ATOM    104  CD1 ILE A   6       1.041  11.976  -1.995  1.00  0.00       C   C
ATOM    105 1HD1 ILE A   6       0.743  13.011  -2.082  1.00  0.00       H   H
ATOM    106 2HD1 ILE A   6       2.117  11.906  -2.037  1.00  0.00       H   H
ATOM    107 3HD1 ILE A   6       0.612  11.410  -2.810  1.00  0.00       H   H
ATOM    108  C   ILE A   6       0.157  10.349   1.911  1.00  0.00       C   C
ATOM    109  O   ILE A   6       0.137  11.513   2.310  1.00  0.00       O   O
ATOM    110  N   SER A   7      -0.824   9.485   2.151  1.00  0.00       N   N
ATOM    111  H   SER A   7      -0.749   8.570   1.806  1.00  0.00       H   H
ATOM    112  CA  SER A   7      -2.009   9.865   2.911  1.00  0.00       C   C
ATOM    113  HA  SER A   7      -2.075  10.943   2.904  1.00  0.00       H   H
ATOM    114  CB  SER A   7      -3.266   9.285   2.259  1.00  0.00       C   C
ATOM    115 1HB  SER A   7      -3.546   9.897   1.416  1.00  0.00       H   H
ATOM    116 2HB  SER A   7      -3.062   8.279   1.923  1.00  0.00       H   H
ATOM    117  OG  SER A   7      -4.346   9.250   3.177  1.00  0.00       O   O
ATOM    118  HG  SER A   7      -4.322  10.034   3.730  1.00  0.00       H   H
ATOM    119  C   SER A   7      -1.905   9.388   4.356  1.00  0.00       C   C
ATOM    120  O   SER A   7      -1.379   8.309   4.628  1.00  0.00       O   O
HETATM  121  N   DTH A   8      -2.410  10.199   5.279  1.00  0.00       N   N
HETATM  122  H   DTH A   8      -2.816  11.046   4.999  1.00  0.00       H   H
HETATM  123  CA  DTH A   8      -2.374   9.858   6.707  1.00  0.00       C   C
HETATM  124  CB  DTH A   8      -0.952  10.047   7.242  1.00  0.00       C   C
HETATM  125  CG2 DTH A   8      -0.461  11.455   6.899  1.00  0.00       C   C
HETATM  126 1HG2 DTH A   8       0.244  11.401   6.069  1.00  0.00       H   H
HETATM  127 2HG2 DTH A   8      -1.310  12.076   6.614  1.00  0.00       H   H
HETATM  128 3HG2 DTH A   8       0.032  11.889   7.768  1.00  0.00       H   H
HETATM  129  OG1 DTH A   8      -0.086   9.081   6.641  1.00  0.00       O   O
HETATM  130  HB  DTH A   8      -0.949   9.914   8.323  1.00  0.00       H   H
HETATM  131  HA  DTH A   8      -3.057  10.509   7.254  1.00  0.00       H   H
HETATM  132  C   DTH A   8      -2.793   8.422   6.892  1.00  0.00       C   C
HETATM  133  O   DTH A   8      -2.242   7.707   7.728  1.00  0.00       O   O
ATOM    134  N   ALA A   9      -3.775   7.993   6.106  1.00  0.00       N   N
ATOM    135  H   ALA A   9      -4.174   8.610   5.459  1.00  0.00       H   H
ATOM    136  CA  ALA A   9      -4.272   6.625   6.183  1.00  0.00       C   C
ATOM    137  HA  ALA A   9      -4.850   6.530   7.091  1.00  0.00       H   H
ATOM    138  CB  ALA A   9      -5.190   6.329   5.006  1.00  0.00       C   C
ATOM    139 1HB  ALA A   9      -5.892   7.141   4.886  1.00  0.00       H   H
ATOM    140 2HB  ALA A   9      -4.600   6.226   4.107  1.00  0.00       H   H
ATOM    141 3HB  ALA A   9      -5.728   5.412   5.191  1.00  0.00       H   H
ATOM    142  C   ALA A   9      -3.122   5.624   6.224  1.00  0.00       C   C
ATOM    143  O   ALA A   9      -2.942   4.841   7.131  1.00  0.00       O   O
HETATM  144  N   END A  10      -2.258   5.644   5.146  1.00  0.00       N   N
HETATM  145  H   END A  10      -2.457   6.343   4.384  1.00  0.00       H   H
HETATM  146  CA  END A  10      -1.122   4.710   5.110  1.00  0.00       C   C
HETATM  147  CB  END A  10      -0.675   4.496   3.648  1.00  0.00       C   C
HETATM  148  CG  END A  10      -1.803   4.555   2.600  1.00  0.00       C   C
HETATM  149  CD  END A  10      -1.237   4.296   1.191  1.00  0.00       C   C
HETATM  150  ND  END A  10      -1.840   3.001   0.836  1.00  0.00       N   N
HETATM  151  CZ  END A  10      -2.732   2.643   1.825  1.00  0.00       C   C
HETATM  152  NZ  END A  10      -3.452   1.563   1.762  1.00  0.00       N   N
HETATM  153  HZ  END A  10      -4.120   1.329   2.542  1.00  0.00       H   H
HETATM  154  NG  END A  10      -2.799   3.517   2.884  1.00  0.00       N   N
HETATM  155  HNG END A  10      -3.449   3.416   3.708  1.00  0.00       H   H
HETATM  156  HND END A  10      -1.657   2.407  -0.014  1.00  0.00       H   H
HETATM  157 1HD  END A  10      -1.549   5.080   0.468  1.00  0.00       H   H
HETATM  158 2HD  END A  10      -0.128   4.217   1.197  1.00  0.00       H   H
HETATM  159  HG  END A  10      -2.273   5.564   2.638  1.00  0.00       H   H
HETATM  160 2HB  END A  10       0.067   5.283   3.397  1.00  0.00       H   H
HETATM  161 3HB  END A  10      -0.194   3.496   3.578  1.00  0.00       H   H
HETATM  162  HA  END A  10      -1.435   3.736   5.551  1.00  0.00       H   H
HETATM  163  C   END A  10       0.031   5.276   5.912  1.00  0.00       C   C
HETATM  164  O   END A  10       0.649   4.463   6.600  1.00  0.00       O   O
ATOM    165  N   ILE A  11       0.355   6.563   5.846  1.00  0.00       N   N
ATOM    166  H   ILE A  11      -0.176   7.161   5.281  1.00  0.00       H   H
ATOM    167  CA  ILE A  11       1.480   7.106   6.596  1.00  0.00       C   C
ATOM    168  HA  ILE A  11       1.632   6.484   7.467  1.00  0.00       H   H
ATOM    169  CB  ILE A  11       2.773   7.092   5.760  1.00  0.00       C   C
ATOM    170  HB  ILE A  11       2.598   7.657   4.857  1.00  0.00       H   H
ATOM    171  CG2 ILE A  11       3.906   7.761   6.524  1.00  0.00       C   C
ATOM    172 1HG2 ILE A  11       4.840   7.275   6.282  1.00  0.00       H   H
ATOM    173 2HG2 ILE A  11       3.961   8.803   6.246  1.00  0.00       H   H
ATOM    174 3HG2 ILE A  11       3.722   7.680   7.585  1.00  0.00       H   H
ATOM    175  CG1 ILE A  11       3.150   5.657   5.387  1.00  0.00       C   C
ATOM    176 1HG1 ILE A  11       2.295   5.170   4.946  1.00  0.00       H   H
ATOM    177 2HG1 ILE A  11       3.957   5.679   4.669  1.00  0.00       H   H
ATOM    178  CD1 ILE A  11       3.600   4.824   6.567  1.00  0.00       C   C
ATOM    179 1HD1 ILE A  11       4.522   5.226   6.961  1.00  0.00       H   H
ATOM    180 2HD1 ILE A  11       2.841   4.845   7.334  1.00  0.00       H   H
ATOM    181 3HD1 ILE A  11       3.761   3.805   6.247  1.00  0.00       H   H
ATOM    182  C   ILE A  11       1.199   8.534   7.053  1.00  0.00       C   C
ATOM    183  O   ILE A  11       1.578   8.931   8.155  1.00  0.00       O   O
ENDMDL
CONECT    4    3
CONECT   13   10
CONECT   12   11
CONECT    5    3
CONECT   20    8
CONECT   19   14
CONECT   18   15
CONECT    6    3
CONECT   21    8
CONECT   23    7   24   25
CONECT    3    1    4    5    6
CONECT    7    8    1   22   23
CONECT    8    7    9   20   21
CONECT   10   13    9   11
CONECT   14    9   15   19
CONECT   11   12   16   10
CONECT   15   14   18   16
CONECT    9    8   14   10
CONECT   16   15   17   11
CONECT    2    1
CONECT   22    7
CONECT   17   16
CONECT    1    7    2    3
CONECT   24   23
CONECT   25   23   26   27
CONECT   53   55   46   54
CONECT   63   62
CONECT   67   58
CONECT   64   62
CONECT   65   59
CONECT   68   58
CONECT   66   59
CONECT   70   57   71   72
CONECT   57   69   55   70   58
CONECT   58   57   67   68   59
CONECT   60   61   62   59
CONECT   59   66   60   58   65
CONECT   56   55
CONECT   69   57
CONECT   55   56   57   53
CONECT   62   63   64   60
CONECT   71   70
CONECT   61   60
CONECT   82   81
CONECT   77   76
CONECT   83   81
CONECT   85   80
CONECT   78   76
CONECT   84   81
CONECT   86   80
CONECT   79   76
CONECT   89   74   91   90
CONECT   74   75   72   89   88
CONECT   75   74   76   80   87
CONECT   81   80   82   83   84
CONECT   80   75   81   86   85
CONECT   76   75   77   78   79
CONECT   73   72
CONECT   88   74
CONECT   87   75
CONECT   72   74   73   70
CONECT   90   89
CONECT   91   93   92   89
CONECT  119  120  112  121
CONECT  126  125
CONECT  127  125
CONECT  128  125
CONECT  132  134  123  133
CONECT  123  132  131  124  121
CONECT  124  130  129  123  125
CONECT  125  127  126  128  124
CONECT  122  121
CONECT  131  123
CONECT  130  124
CONECT  121  123  122  119
CONECT  133  132
CONECT  129  124
CONECT  142  136  144  143
CONECT  134  132  135  136
CONECT  157  149
CONECT  160  147
CONECT  158  149
CONECT  161  147
CONECT  163  164  165  146
CONECT  146  144  162  147  163
CONECT  147  148  160  161  146
CONECT  149  148  158  157  150
CONECT  148  154  147  149  159
CONECT  151  154  152  150
CONECT  145  144
CONECT  162  146
CONECT  159  148
CONECT  156  150
CONECT  155  154
CONECT  153  152
CONECT  144  142  145  146
CONECT  150  151  156  149
CONECT  154  148  151  155
CONECT  152  151  153
CONECT  164  163
CONECT  165  167  163  166
MODEL       11
HETATM    1  N   DNP A   1       1.371  -0.024  -0.029  1.00  0.00       N   N
HETATM    2  H   DNP A   1       1.726  -0.930  -0.316  1.00  0.00       H   H
HETATM    3  C10 DNP A   1       1.873   0.258   1.334  1.00  0.00       C   C
HETATM    4 1H1  DNP A   1       2.485  -0.595   1.699  1.00  0.00       H   H
HETATM    5 2H1  DNP A   1       2.502   1.176   1.300  1.00  0.00       H   H
HETATM    6 3H1  DNP A   1       1.025   0.416   2.033  1.00  0.00       H   H
HETATM    7  CA  DNP A   1       1.858   0.997  -1.002  1.00  0.00       C   C
HETATM    8  CB  DNP A   1       1.205   0.758  -2.364  1.00  0.00       C   C
HETATM    9  CG  DNP A   1       1.528   1.805  -3.404  1.00  0.00       C   C
HETATM   10  CD1 DNP A   1       1.912   1.392  -4.670  1.00  0.00       C   C
HETATM   11  CE1 DNP A   1       2.210   2.328  -5.648  1.00  0.00       C   C
HETATM   12 1HE  DNP A   1       2.520   1.991  -6.660  1.00  0.00       H   H
HETATM   13 1HD  DNP A   1       1.980   0.307  -4.900  1.00  0.00       H   H
HETATM   14  CD2 DNP A   1       1.442   3.160  -3.116  1.00  0.00       C   C
HETATM   15  CE2 DNP A   1       1.735   4.095  -4.096  1.00  0.00       C   C
HETATM   16  CZ  DNP A   1       2.120   3.679  -5.360  1.00  0.00       C   C
HETATM   17  HZ  DNP A   1       2.358   4.428  -6.146  1.00  0.00       H   H
HETATM   18 2HE  DNP A   1       1.662   5.180  -3.868  1.00  0.00       H   H
HETATM   19 2HD  DNP A   1       1.137   3.496  -2.104  1.00  0.00       H   H
HETATM   20 2HB  DNP A   1       0.099   0.711  -2.234  1.00  0.00       H   H
HETATM   21 3HB  DNP A   1       1.566  -0.223  -2.746  1.00  0.00       H   H
HETATM   22  HA  DNP A   1       1.586   2.007  -0.614  1.00  0.00       H   H
HETATM   23  C   DNP A   1       3.366   0.913  -1.181  1.00  0.00       C   C
HETATM   24  O   DNP A   1       3.874  -0.205  -1.276  1.00  0.00       O   O
ATOM     25  N   ILE A   2       4.072   2.037  -1.241  1.00  0.00       N   N
ATOM     26  H   ILE A   2       3.610   2.897  -1.159  1.00  0.00       H   H
ATOM     27  CA  ILE A   2       5.518   2.021  -1.426  1.00  0.00       C   C
ATOM     28  HA  ILE A   2       5.797   1.041  -1.786  1.00  0.00       H   H
ATOM     29  CB  ILE A   2       5.964   3.065  -2.466  1.00  0.00       C   C
ATOM     30  HB  ILE A   2       7.026   2.954  -2.621  1.00  0.00       H   H
ATOM     31  CG2 ILE A   2       5.263   2.823  -3.794  1.00  0.00       C   C
ATOM     32 1HG2 ILE A   2       5.647   1.920  -4.244  1.00  0.00       H   H
ATOM     33 2HG2 ILE A   2       4.202   2.718  -3.626  1.00  0.00       H   H
ATOM     34 3HG2 ILE A   2       5.442   3.659  -4.454  1.00  0.00       H   H
ATOM     35  CG1 ILE A   2       5.678   4.479  -1.956  1.00  0.00       C   C
ATOM     36 1HG1 ILE A   2       5.593   4.457  -0.881  1.00  0.00       H   H
ATOM     37 2HG1 ILE A   2       6.498   5.126  -2.234  1.00  0.00       H   H
ATOM     38  CD1 ILE A   2       4.404   5.076  -2.511  1.00  0.00       C   C
ATOM     39 1HD1 ILE A   2       4.496   5.190  -3.581  1.00  0.00       H   H
ATOM     40 2HD1 ILE A   2       3.573   4.424  -2.287  1.00  0.00       H   H
ATOM     41 3HD1 ILE A   2       4.234   6.043  -2.061  1.00  0.00       H   H
ATOM     42  C   ILE A   2       6.242   2.287  -0.111  1.00  0.00       C   C
ATOM     43  O   ILE A   2       7.387   2.740  -0.101  1.00  0.00       O   O
ATOM     44  N   SER A   3       5.568   2.001   0.999  1.00  0.00       N   N
ATOM     45  H   SER A   3       4.659   1.642   0.926  1.00  0.00       H   H
ATOM     46  CA  SER A   3       6.147   2.212   2.321  1.00  0.00       C   C
ATOM     47  HA  SER A   3       5.551   1.663   3.035  1.00  0.00       H   H
ATOM     48  CB  SER A   3       7.583   1.685   2.362  1.00  0.00       C   C
ATOM     49 1HB  SER A   3       7.774   1.100   1.475  1.00  0.00       H   H
ATOM     50 2HB  SER A   3       8.269   2.519   2.397  1.00  0.00       H   H
ATOM     51  OG  SER A   3       7.795   0.870   3.502  1.00  0.00       O   O
ATOM     52  HG  SER A   3       7.371   0.019   3.370  1.00  0.00       H   H
ATOM     53  C   SER A   3       6.125   3.691   2.694  1.00  0.00       C   C
ATOM     54  O   SER A   3       5.588   4.071   3.733  1.00  0.00       O   O
HETATM   55  N   DGN A   4       6.713   4.520   1.838  1.00  0.00       N   N
HETATM   56  H   DGN A   4       7.124   4.156   1.026  1.00  0.00       H   H
HETATM   57  CA  DGN A   4       6.762   5.968   2.078  1.00  0.00       C   C
HETATM   58  CB  DGN A   4       7.729   6.262   3.225  1.00  0.00       C   C
HETATM   59  CG  DGN A   4       9.091   5.640   2.918  1.00  0.00       C   C
HETATM   60  CD  DGN A   4       9.667   6.273   1.678  1.00  0.00       C   C
HETATM   61  OE1 DGN A   4      10.009   7.436   1.695  1.00  0.00       O   O
HETATM   62  NE2 DGN A   4       9.804   5.549   0.550  1.00  0.00       N   N
HETATM   63 1HE2 DGN A   4       9.357   5.826  -0.263  1.00  0.00       H   H
HETATM   64 2HE2 DGN A   4      10.353   4.749   0.552  1.00  0.00       H   H
HETATM   65 2HG  DGN A   4       9.766   5.807   3.758  1.00  0.00       H   H
HETATM   66 3HG  DGN A   4       8.973   4.569   2.756  1.00  0.00       H   H
HETATM   67 2HB  DGN A   4       7.840   7.340   3.342  1.00  0.00       H   H
HETATM   68 3HB  DGN A   4       7.336   5.837   4.149  1.00  0.00       H   H
HETATM   69  HA  DGN A   4       7.105   6.474   1.176  1.00  0.00       H   H
HETATM   70  C   DGN A   4       5.387   6.463   2.441  1.00  0.00       C   C
HETATM   71  O   DGN A   4       5.211   7.159   3.439  1.00  0.00       O   O
HETATM   72  N   DAI A   5       4.401   6.102   1.626  1.00  0.00       N   N
HETATM   73  H   DAI A   5       4.604   5.546   0.845  1.00  0.00       H   H
HETATM   74  CA  DAI A   5       3.012   6.518   1.867  1.00  0.00       C   C
HETATM   75  CB  DAI A   5       2.071   5.685   0.994  1.00  0.00       C   C
HETATM   76  CG2 DAI A   5       2.189   6.141  -0.462  1.00  0.00       C   C
HETATM   77 1HG2 DAI A   5       2.193   5.268  -1.117  1.00  0.00       H   H
HETATM   78 2HG2 DAI A   5       1.342   6.779  -0.713  1.00  0.00       H   H
HETATM   79 3HG2 DAI A   5       3.116   6.698  -0.594  1.00  0.00       H   H
HETATM   80  CG1 DAI A   5       2.452   4.208   1.099  1.00  0.00       C   C
HETATM   81  CD1 DAI A   5       2.432   3.779   2.568  1.00  0.00       C   C
HETATM   82 1HD1 DAI A   5       1.946   2.807   2.656  1.00  0.00       H   H
HETATM   83 2HD1 DAI A   5       3.454   3.710   2.940  1.00  0.00       H   H
HETATM   84 3HD1 DAI A   5       1.881   4.515   3.154  1.00  0.00       H   H
HETATM   85 2HG1 DAI A   5       1.739   3.607   0.535  1.00  0.00       H   H
HETATM   86 3HG1 DAI A   5       3.453   4.061   0.692  1.00  0.00       H   H
HETATM   87  HB  DAI A   5       1.045   5.821   1.335  1.00  0.00       H   H
HETATM   88  HA  DAI A   5       2.764   6.367   2.917  1.00  0.00       H   H
HETATM   89  C   DAI A   5       2.858   7.978   1.520  1.00  0.00       C   C
HETATM   90  O   DAI A   5       3.845   8.685   1.315  1.00  0.00       O   O
ATOM     91  N   ILE A   6       1.612   8.436   1.453  1.00  0.00       N   N
ATOM     92  H   ILE A   6       0.868   7.824   1.627  1.00  0.00       H   H
ATOM     93  CA  ILE A   6       1.328   9.828   1.129  1.00  0.00       C   C
ATOM     94  HA  ILE A   6       2.205  10.412   1.368  1.00  0.00       H   H
ATOM     95  CB  ILE A   6       1.021  10.005  -0.370  1.00  0.00       C   C
ATOM     96  HB  ILE A   6       1.932   9.834  -0.924  1.00  0.00       H   H
ATOM     97  CG2 ILE A   6      -0.009   8.982  -0.825  1.00  0.00       C   C
ATOM     98 1HG2 ILE A   6       0.430   8.336  -1.571  1.00  0.00       H   H
ATOM     99 2HG2 ILE A   6      -0.326   8.391   0.021  1.00  0.00       H   H
ATOM    100 3HG2 ILE A   6      -0.861   9.493  -1.247  1.00  0.00       H   H
ATOM    101  CG1 ILE A   6       0.528  11.427  -0.648  1.00  0.00       C   C
ATOM    102 1HG1 ILE A   6      -0.551  11.429  -0.664  1.00  0.00       H   H
ATOM    103 2HG1 ILE A   6       0.873  12.080   0.141  1.00  0.00       H   H
ATOM    104  CD1 ILE A   6       1.014  11.989  -1.965  1.00  0.00       C   C
ATOM    105 1HD1 ILE A   6       0.689  13.015  -2.061  1.00  0.00       H   H
ATOM    106 2HD1 ILE A   6       2.092  11.947  -1.999  1.00  0.00       H   H
ATOM    107 3HD1 ILE A   6       0.605  11.406  -2.778  1.00  0.00       H   H
ATOM    108  C   ILE A   6       0.150  10.352   1.942  1.00  0.00       C   C
ATOM    109  O   ILE A   6       0.128  11.516   2.343  1.00  0.00       O   O
ATOM    110  N   SER A   7      -0.828   9.485   2.184  1.00  0.00       N   N
ATOM    111  H   SER A   7      -0.753   8.571   1.837  1.00  0.00       H   H
ATOM    112  CA  SER A   7      -2.012   9.861   2.949  1.00  0.00       C   C
ATOM    113  HA  SER A   7      -2.081  10.939   2.944  1.00  0.00       H   H
ATOM    114  CB  SER A   7      -3.270   9.278   2.301  1.00  0.00       C   C
ATOM    115 1HB  SER A   7      -3.143   8.215   2.167  1.00  0.00       H   H
ATOM    116 2HB  SER A   7      -4.119   9.461   2.943  1.00  0.00       H   H
ATOM    117  OG  SER A   7      -3.515   9.872   1.038  1.00  0.00       O   O
ATOM    118  HG  SER A   7      -3.914   9.225   0.452  1.00  0.00       H   H
ATOM    119  C   SER A   7      -1.900   9.381   4.393  1.00  0.00       C   C
ATOM    120  O   SER A   7      -1.370   8.304   4.661  1.00  0.00       O   O
HETATM  121  N   DTH A   8      -2.404  10.191   5.319  1.00  0.00       N   N
HETATM  122  H   DTH A   8      -2.814  11.037   5.042  1.00  0.00       H   H
HETATM  123  CA  DTH A   8      -2.362   9.847   6.747  1.00  0.00       C   C
HETATM  124  CB  DTH A   8      -0.939  10.039   7.276  1.00  0.00       C   C
HETATM  125  CG2 DTH A   8      -0.453  11.449   6.933  1.00  0.00       C   C
HETATM  126 1HG2 DTH A   8       0.309  11.391   6.155  1.00  0.00       H   H
HETATM  127 2HG2 DTH A   8      -1.292  12.045   6.576  1.00  0.00       H   H
HETATM  128 3HG2 DTH A   8      -0.029  11.914   7.823  1.00  0.00       H   H
HETATM  129  OG1 DTH A   8      -0.072   9.076   6.671  1.00  0.00       O   O
HETATM  130  HB  DTH A   8      -0.931   9.905   8.357  1.00  0.00       H   H
HETATM  131  HA  DTH A   8      -3.044  10.495   7.297  1.00  0.00       H   H
HETATM  132  C   DTH A   8      -2.776   8.410   6.931  1.00  0.00       C   C
HETATM  133  O   DTH A   8      -2.221   7.695   7.764  1.00  0.00       O   O
ATOM    134  N   ALA A   9      -3.760   7.979   6.148  1.00  0.00       N   N
ATOM    135  H   ALA A   9      -4.164   8.596   5.503  1.00  0.00       H   H
ATOM    136  CA  ALA A   9      -4.253   6.609   6.225  1.00  0.00       C   C
ATOM    137  HA  ALA A   9      -4.827   6.512   7.136  1.00  0.00       H   H
ATOM    138  CB  ALA A   9      -5.174   6.313   5.052  1.00  0.00       C   C
ATOM    139 1HB  ALA A   9      -5.879   7.124   4.935  1.00  0.00       H   H
ATOM    140 2HB  ALA A   9      -4.588   6.213   4.150  1.00  0.00       H   H
ATOM    141 3HB  ALA A   9      -5.710   5.394   5.238  1.00  0.00       H   H
ATOM    142  C   ALA A   9      -3.100   5.612   6.260  1.00  0.00       C   C
ATOM    143  O   ALA A   9      -2.915   4.828   7.165  1.00  0.00       O   O
HETATM  144  N   END A  10      -2.240   5.636   5.179  1.00  0.00       N   N
HETATM  145  H   END A  10      -2.444   6.336   4.418  1.00  0.00       H   H
HETATM  146  CA  END A  10      -1.102   4.705   5.137  1.00  0.00       C   C
HETATM  147  CB  END A  10      -0.660   4.495   3.673  1.00  0.00       C   C
HETATM  148  CG  END A  10      -1.792   4.552   2.629  1.00  0.00       C   C
HETATM  149  CD  END A  10      -1.231   4.297   1.218  1.00  0.00       C   C
HETATM  150  ND  END A  10      -1.832   3.000   0.863  1.00  0.00       N   N
HETATM  151  CZ  END A  10      -2.720   2.639   1.855  1.00  0.00       C   C
HETATM  152  NZ  END A  10      -3.437   1.557   1.793  1.00  0.00       N   N
HETATM  153  HZ  END A  10      -4.101   1.320   2.576  1.00  0.00       H   H
HETATM  154  NG  END A  10      -2.784   3.511   2.916  1.00  0.00       N   N
HETATM  155  HNG END A  10      -3.431   3.407   3.742  1.00  0.00       H   H
HETATM  156  HND END A  10      -1.651   2.409   0.011  1.00  0.00       H   H
HETATM  157 1HD  END A  10      -1.548   5.081   0.497  1.00  0.00       H   H
HETATM  158 2HD  END A  10      -0.122   4.221   1.220  1.00  0.00       H   H
HETATM  159  HG  END A  10      -2.265   5.560   2.670  1.00  0.00       H   H
HETATM  160 2HB  END A  10       0.079   5.284   3.421  1.00  0.00       H   H
HETATM  161 3HB  END A  10      -0.177   3.496   3.600  1.00  0.00       H   H
HETATM  162  HA  END A  10      -1.410   3.729   5.578  1.00  0.00       H   H
HETATM  163  C   END A  10       0.052   5.273   5.936  1.00  0.00       C   C
HETATM  164  O   END A  10       0.676   4.460   6.620  1.00  0.00       O   O
ATOM    165  N   ILE A  11       0.372   6.561   5.870  1.00  0.00       N   N
ATOM    166  H   ILE A  11      -0.162   7.159   5.308  1.00  0.00       H   H
ATOM    167  CA  ILE A  11       1.499   7.106   6.617  1.00  0.00       C   C
ATOM    168  HA  ILE A  11       1.656   6.483   7.486  1.00  0.00       H   H
ATOM    169  CB  ILE A  11       2.789   7.097   5.775  1.00  0.00       C   C
ATOM    170  HB  ILE A  11       2.609   7.663   4.874  1.00  0.00       H   H
ATOM    171  CG2 ILE A  11       3.923   7.767   6.537  1.00  0.00       C   C
ATOM    172 1HG2 ILE A  11       3.942   8.820   6.300  1.00  0.00       H   H
ATOM    173 2HG2 ILE A  11       3.768   7.640   7.597  1.00  0.00       H   H
ATOM    174 3HG2 ILE A  11       4.863   7.317   6.253  1.00  0.00       H   H
ATOM    175  CG1 ILE A  11       3.168   5.663   5.398  1.00  0.00       C   C
ATOM    176 1HG1 ILE A  11       2.312   5.175   4.959  1.00  0.00       H   H
ATOM    177 2HG1 ILE A  11       3.972   5.689   4.677  1.00  0.00       H   H
ATOM    178  CD1 ILE A  11       3.624   4.829   6.575  1.00  0.00       C   C
ATOM    179 1HD1 ILE A  11       4.697   4.713   6.540  1.00  0.00       H   H
ATOM    180 2HD1 ILE A  11       3.343   5.319   7.495  1.00  0.00       H   H
ATOM    181 3HD1 ILE A  11       3.156   3.856   6.529  1.00  0.00       H   H
ATOM    182  C   ILE A  11       1.216   8.532   7.076  1.00  0.00       C   C
ATOM    183  O   ILE A  11       1.636   8.942   8.159  1.00  0.00       O   O
ENDMDL
CONECT    4    3
CONECT   13   10
CONECT   12   11
CONECT    5    3
CONECT   20    8
CONECT   19   14
CONECT   18   15
CONECT    6    3
CONECT   21    8
CONECT   23    7   25   24
CONECT    3    1    4    5    6
CONECT    7    1    8   23   22
CONECT    8    7    9   21   20
CONECT   10    9   11   13
CONECT   14    9   19   15
CONECT   11   10   12   16
CONECT   15   18   16   14
CONECT    9    8   10   14
CONECT   16   11   15   17
CONECT    2    1
CONECT   22    7
CONECT   17   16
CONECT    1    2    3    7
CONECT   24   23
CONECT   25   27   23   26
CONECT   53   46   55   54
CONECT   63   62
CONECT   67   58
CONECT   64   62
CONECT   65   59
CONECT   68   58
CONECT   66   59
CONECT   70   57   72   71
CONECT   57   58   55   69   70
CONECT   58   59   57   67   68
CONECT   60   62   59   61
CONECT   59   58   65   60   66
CONECT   56   55
CONECT   69   57
CONECT   55   56   57   53
CONECT   62   63   64   60
CONECT   71   70
CONECT   61   60
CONECT   82   81
CONECT   77   76
CONECT   83   81
CONECT   85   80
CONECT   78   76
CONECT   84   81
CONECT   86   80
CONECT   79   76
CONECT   89   74   90   91
CONECT   74   72   89   75   88
CONECT   75   74   87   76   80
CONECT   81   84   80   82   83
CONECT   80   85   81   86   75
CONECT   76   79   78   75   77
CONECT   73   72
CONECT   88   74
CONECT   87   75
CONECT   72   73   70   74
CONECT   90   89
CONECT   91   92   89   93
CONECT  119  121  120  112
CONECT  126  125
CONECT  127  125
CONECT  128  125
CONECT  132  123  133  134
CONECT  123  121  124  131  132
CONECT  124  123  125  129  130
CONECT  125  124  126  127  128
CONECT  122  121
CONECT  131  123
CONECT  130  124
CONECT  121  119  122  123
CONECT  133  132
CONECT  129  124
CONECT  142  143  144  136
CONECT  134  132  135  136
CONECT  157  149
CONECT  160  147
CONECT  158  149
CONECT  161  147
CONECT  163  164  165  146
CONECT  146  163  144  147  162
CONECT  147  161  160  146  148
CONECT  149  150  157  158  148
CONECT  148  159  147  149  154
CONECT  151  150  152  154
CONECT  145  144
CONECT  162  146
CONECT  159  148
CONECT  156  150
CONECT  155  154
CONECT  153  152
CONECT  144  142  145  146
CONECT  150  151  149  156
CONECT  154  155  151  148
CONECT  152  153  151
CONECT  164  163
CONECT  165  163  167  166
MODEL       12
HETATM    1  N   DNP A   1       1.383  -0.035  -0.029  1.00  0.00       N   N
HETATM    2  H   DNP A   1       1.740  -0.942  -0.315  1.00  0.00       H   H
HETATM    3  C10 DNP A   1       1.883   0.249   1.334  1.00  0.00       C   C
HETATM    4 1H1  DNP A   1       2.495  -0.603   1.702  1.00  0.00       H   H
HETATM    5 2H1  DNP A   1       2.511   1.168   1.300  1.00  0.00       H   H
HETATM    6 3H1  DNP A   1       1.033   0.407   2.032  1.00  0.00       H   H
HETATM    7  CA  DNP A   1       1.870   0.985  -1.002  1.00  0.00       C   C
HETATM    8  CB  DNP A   1       1.220   0.744  -2.366  1.00  0.00       C   C
HETATM    9  CG  DNP A   1       1.546   1.790  -3.407  1.00  0.00       C   C
HETATM   10  CD1 DNP A   1       1.934   1.374  -4.671  1.00  0.00       C   C
HETATM   11  CE1 DNP A   1       2.234   2.308  -5.650  1.00  0.00       C   C
HETATM   12 1HE  DNP A   1       2.548   1.969  -6.660  1.00  0.00       H   H
HETATM   13 1HD  DNP A   1       2.004   0.288  -4.899  1.00  0.00       H   H
HETATM   14  CD2 DNP A   1       1.457   3.145  -3.122  1.00  0.00       C   C
HETATM   15  CE2 DNP A   1       1.752   4.078  -4.103  1.00  0.00       C   C
HETATM   16  CZ  DNP A   1       2.141   3.660  -5.365  1.00  0.00       C   C
HETATM   17  HZ  DNP A   1       2.381   4.407  -6.152  1.00  0.00       H   H
HETATM   18 2HE  DNP A   1       1.677   5.163  -3.877  1.00  0.00       H   H
HETATM   19 2HD  DNP A   1       1.148   3.482  -2.111  1.00  0.00       H   H
HETATM   20 2HB  DNP A   1       0.114   0.697  -2.237  1.00  0.00       H   H
HETATM   21 3HB  DNP A   1       1.582  -0.238  -2.746  1.00  0.00       H   H
HETATM   22  HA  DNP A   1       1.597   1.995  -0.617  1.00  0.00       H   H
HETATM   23  C   DNP A   1       3.379   0.903  -1.179  1.00  0.00       C   C
HETATM   24  O   DNP A   1       3.888  -0.214  -1.272  1.00  0.00       O   O
ATOM     25  N   ILE A   2       4.084   2.027  -1.239  1.00  0.00       N   N
ATOM     26  H   ILE A   2       3.621   2.887  -1.159  1.00  0.00       H   H
ATOM     27  CA  ILE A   2       5.530   2.013  -1.421  1.00  0.00       C   C
ATOM     28  HA  ILE A   2       5.811   1.033  -1.780  1.00  0.00       H   H
ATOM     29  CB  ILE A   2       5.977   3.056  -2.462  1.00  0.00       C   C
ATOM     30  HB  ILE A   2       7.039   2.946  -2.616  1.00  0.00       H   H
ATOM     31  CG2 ILE A   2       5.278   2.812  -3.791  1.00  0.00       C   C
ATOM     32 1HG2 ILE A   2       5.660   1.905  -4.237  1.00  0.00       H   H
ATOM     33 2HG2 ILE A   2       4.216   2.710  -3.625  1.00  0.00       H   H
ATOM     34 3HG2 ILE A   2       5.462   3.644  -4.454  1.00  0.00       H   H
ATOM     35  CG1 ILE A   2       5.688   4.471  -1.955  1.00  0.00       C   C
ATOM     36 1HG1 ILE A   2       5.601   4.450  -0.880  1.00  0.00       H   H
ATOM     37 2HG1 ILE A   2       6.507   5.119  -2.233  1.00  0.00       H   H
ATOM     38  CD1 ILE A   2       4.414   5.065  -2.513  1.00  0.00       C   C
ATOM     39 1HD1 ILE A   2       4.507   5.177  -3.583  1.00  0.00       H   H
ATOM     40 2HD1 ILE A   2       3.584   4.412  -2.289  1.00  0.00       H   H
ATOM     41 3HD1 ILE A   2       4.241   6.033  -2.064  1.00  0.00       H   H
ATOM     42  C   ILE A   2       6.252   2.282  -0.105  1.00  0.00       C   C
ATOM     43  O   ILE A   2       7.396   2.737  -0.095  1.00  0.00       O   O
ATOM     44  N   SER A   3       5.577   1.997   1.003  1.00  0.00       N   N
ATOM     45  H   SER A   3       4.668   1.637   0.930  1.00  0.00       H   H
ATOM     46  CA  SER A   3       6.153   2.210   2.326  1.00  0.00       C   C
ATOM     47  HA  SER A   3       5.557   1.662   3.039  1.00  0.00       H   H
ATOM     48  CB  SER A   3       7.590   1.686   2.370  1.00  0.00       C   C
ATOM     49 1HB  SER A   3       7.785   1.103   1.482  1.00  0.00       H   H
ATOM     50 2HB  SER A   3       8.274   2.521   2.410  1.00  0.00       H   H
ATOM     51  OG  SER A   3       7.799   0.868   3.508  1.00  0.00       O   O
ATOM     52  HG  SER A   3       7.479  -0.019   3.329  1.00  0.00       H   H
ATOM     53  C   SER A   3       6.128   3.690   2.697  1.00  0.00       C   C
ATOM     54  O   SER A   3       5.589   4.071   3.735  1.00  0.00       O   O
HETATM   55  N   DGN A   4       6.717   4.518   1.840  1.00  0.00       N   N
HETATM   56  H   DGN A   4       7.129   4.154   1.029  1.00  0.00       H   H
HETATM   57  CA  DGN A   4       6.763   5.967   2.079  1.00  0.00       C   C
HETATM   58  CB  DGN A   4       7.728   6.264   3.226  1.00  0.00       C   C
HETATM   59  CG  DGN A   4       9.091   5.644   2.922  1.00  0.00       C   C
HETATM   60  CD  DGN A   4       9.668   6.277   1.683  1.00  0.00       C   C
HETATM   61  OE1 DGN A   4      10.058   7.424   1.714  1.00  0.00       O   O
HETATM   62  NE2 DGN A   4       9.752   5.569   0.539  1.00  0.00       N   N
HETATM   63 1HE2 DGN A   4       9.238   5.836  -0.237  1.00  0.00       H   H
HETATM   64 2HE2 DGN A   4      10.331   4.791   0.492  1.00  0.00       H   H
HETATM   65 2HG  DGN A   4       9.764   5.813   3.763  1.00  0.00       H   H
HETATM   66 3HG  DGN A   4       8.975   4.572   2.761  1.00  0.00       H   H
HETATM   67 2HB  DGN A   4       7.836   7.342   3.341  1.00  0.00       H   H
HETATM   68 3HB  DGN A   4       7.334   5.839   4.151  1.00  0.00       H   H
HETATM   69  HA  DGN A   4       7.107   6.472   1.176  1.00  0.00       H   H
HETATM   70  C   DGN A   4       5.386   6.460   2.438  1.00  0.00       C   C
HETATM   71  O   DGN A   4       5.208   7.158   3.435  1.00  0.00       O   O
HETATM   72  N   DAI A   5       4.402   6.098   1.622  1.00  0.00       N   N
HETATM   73  H   DAI A   5       4.608   5.540   0.843  1.00  0.00       H   H
HETATM   74  CA  DAI A   5       3.013   6.512   1.860  1.00  0.00       C   C
HETATM   75  CB  DAI A   5       2.074   5.676   0.987  1.00  0.00       C   C
HETATM   76  CG2 DAI A   5       2.194   6.129  -0.470  1.00  0.00       C   C
HETATM   77 1HG2 DAI A   5       2.200   5.256  -1.123  1.00  0.00       H   H
HETATM   78 2HG2 DAI A   5       1.346   6.766  -0.723  1.00  0.00       H   H
HETATM   79 3HG2 DAI A   5       3.120   6.688  -0.601  1.00  0.00       H   H
HETATM   80  CG1 DAI A   5       2.457   4.200   1.096  1.00  0.00       C   C
HETATM   81  CD1 DAI A   5       2.435   3.773   2.565  1.00  0.00       C   C
HETATM   82 1HD1 DAI A   5       1.950   2.801   2.654  1.00  0.00       H   H
HETATM   83 2HD1 DAI A   5       3.456   3.706   2.938  1.00  0.00       H   H
HETATM   84 3HD1 DAI A   5       1.882   4.509   3.149  1.00  0.00       H   H
HETATM   85 2HG1 DAI A   5       1.746   3.597   0.531  1.00  0.00       H   H
HETATM   86 3HG1 DAI A   5       3.459   4.054   0.690  1.00  0.00       H   H
HETATM   87  HB  DAI A   5       1.047   5.811   1.326  1.00  0.00       H   H
HETATM   88  HA  DAI A   5       2.763   6.362   2.910  1.00  0.00       H   H
HETATM   89  C   DAI A   5       2.857   7.970   1.511  1.00  0.00       C   C
HETATM   90  O   DAI A   5       3.843   8.679   1.306  1.00  0.00       O   O
ATOM     91  N   ILE A   6       1.611   8.427   1.441  1.00  0.00       N   N
ATOM     92  H   ILE A   6       0.867   7.814   1.615  1.00  0.00       H   H
ATOM     93  CA  ILE A   6       1.325   9.818   1.114  1.00  0.00       C   C
ATOM     94  HA  ILE A   6       2.201  10.404   1.353  1.00  0.00       H   H
ATOM     95  CB  ILE A   6       1.020   9.992  -0.386  1.00  0.00       C   C
ATOM     96  HB  ILE A   6       1.932   9.821  -0.938  1.00  0.00       H   H
ATOM     97  CG2 ILE A   6      -0.008   8.967  -0.840  1.00  0.00       C   C
ATOM     98 1HG2 ILE A   6       0.433   8.320  -1.584  1.00  0.00       H   H
ATOM     99 2HG2 ILE A   6      -0.325   8.377   0.006  1.00  0.00       H   H
ATOM    100 3HG2 ILE A   6      -0.861   9.476  -1.265  1.00  0.00       H   H
ATOM    101  CG1 ILE A   6       0.525  11.412  -0.667  1.00  0.00       C   C
ATOM    102 1HG1 ILE A   6      -0.554  11.414  -0.685  1.00  0.00       H   H
ATOM    103 2HG1 ILE A   6       0.868  12.067   0.121  1.00  0.00       H   H
ATOM    104  CD1 ILE A   6       1.012  11.973  -1.984  1.00  0.00       C   C
ATOM    105 1HD1 ILE A   6       0.706  13.005  -2.072  1.00  0.00       H   H
ATOM    106 2HD1 ILE A   6       2.089  11.911  -2.027  1.00  0.00       H   H
ATOM    107 3HD1 ILE A   6       0.586  11.403  -2.797  1.00  0.00       H   H
ATOM    108  C   ILE A   6       0.145  10.343   1.925  1.00  0.00       C   C
ATOM    109  O   ILE A   6       0.121  11.507   2.323  1.00  0.00       O   O
ATOM    110  N   SER A   7      -0.832   9.474   2.167  1.00  0.00       N   N
ATOM    111  H   SER A   7      -0.755   8.560   1.822  1.00  0.00       H   H
ATOM    112  CA  SER A   7      -2.017   9.850   2.929  1.00  0.00       C   C
ATOM    113  HA  SER A   7      -2.087  10.927   2.923  1.00  0.00       H   H
ATOM    114  CB  SER A   7      -3.273   9.265   2.281  1.00  0.00       C   C
ATOM    115 1HB  SER A   7      -3.173   9.305   1.207  1.00  0.00       H   H
ATOM    116 2HB  SER A   7      -3.392   8.238   2.594  1.00  0.00       H   H
ATOM    117  OG  SER A   7      -4.428   9.994   2.659  1.00  0.00       O   O
ATOM    118  HG  SER A   7      -4.360  10.894   2.332  1.00  0.00       H   H
ATOM    119  C   SER A   7      -1.907   9.372   4.374  1.00  0.00       C   C
ATOM    120  O   SER A   7      -1.377   8.296   4.644  1.00  0.00       O   O
HETATM  121  N   DTH A   8      -2.414  10.182   5.298  1.00  0.00       N   N
HETATM  122  H   DTH A   8      -2.824  11.027   5.020  1.00  0.00       H   H
HETATM  123  CA  DTH A   8      -2.373   9.840   6.727  1.00  0.00       C   C
HETATM  124  CB  DTH A   8      -0.951  10.034   7.258  1.00  0.00       C   C
HETATM  125  CG2 DTH A   8      -0.466  11.444   6.914  1.00  0.00       C   C
HETATM  126 1HG2 DTH A   8       0.109  11.415   5.989  1.00  0.00       H   H
HETATM  127 2HG2 DTH A   8      -1.326  12.102   6.787  1.00  0.00       H   H
HETATM  128 3HG2 DTH A   8       0.162  11.819   7.722  1.00  0.00       H   H
HETATM  129  OG1 DTH A   8      -0.082   9.072   6.655  1.00  0.00       O   O
HETATM  130  HB  DTH A   8      -0.945   9.901   8.340  1.00  0.00       H   H
HETATM  131  HA  DTH A   8      -3.057  10.488   7.275  1.00  0.00       H   H
HETATM  132  C   DTH A   8      -2.786   8.403   6.912  1.00  0.00       C   C
HETATM  133  O   DTH A   8      -2.231   7.689   7.747  1.00  0.00       O   O
ATOM    134  N   ALA A   9      -3.768   7.969   6.128  1.00  0.00       N   N
ATOM    135  H   ALA A   9      -4.172   8.585   5.482  1.00  0.00       H   H
ATOM    136  CA  ALA A   9      -4.260   6.599   6.206  1.00  0.00       C   C
ATOM    137  HA  ALA A   9      -4.835   6.502   7.115  1.00  0.00       H   H
ATOM    138  CB  ALA A   9      -5.179   6.300   5.031  1.00  0.00       C   C
ATOM    139 1HB  ALA A   9      -5.884   7.110   4.912  1.00  0.00       H   H
ATOM    140 2HB  ALA A   9      -4.591   6.200   4.131  1.00  0.00       H   H
ATOM    141 3HB  ALA A   9      -5.713   5.381   5.217  1.00  0.00       H   H
ATOM    142  C   ALA A   9      -3.105   5.603   6.244  1.00  0.00       C   C
ATOM    143  O   ALA A   9      -2.921   4.821   7.150  1.00  0.00       O   O
HETATM  144  N   END A  10      -2.244   5.627   5.164  1.00  0.00       N   N
HETATM  145  H   END A  10      -2.447   6.325   4.402  1.00  0.00       H   H
HETATM  146  CA  END A  10      -1.104   4.697   5.125  1.00  0.00       C   C
HETATM  147  CB  END A  10      -0.660   4.486   3.662  1.00  0.00       C   C
HETATM  148  CG  END A  10      -1.790   4.540   2.616  1.00  0.00       C   C
HETATM  149  CD  END A  10      -1.226   4.284   1.206  1.00  0.00       C   C
HETATM  150  ND  END A  10      -1.826   2.986   0.852  1.00  0.00       N   N
HETATM  151  CZ  END A  10      -2.714   2.625   1.843  1.00  0.00       C   C
HETATM  152  NZ  END A  10      -3.430   1.542   1.781  1.00  0.00       N   N
HETATM  153  HZ  END A  10      -4.095   1.305   2.563  1.00  0.00       H   H
HETATM  154  NG  END A  10      -2.782   3.498   2.903  1.00  0.00       N   N
HETATM  155  HNG END A  10      -3.430   3.395   3.728  1.00  0.00       H   H
HETATM  156  HND END A  10      -1.642   2.394   0.001  1.00  0.00       H   H
HETATM  157 1HD  END A  10      -1.543   5.066   0.484  1.00  0.00       H   H
HETATM  158 2HD  END A  10      -0.118   4.210   1.210  1.00  0.00       H   H
HETATM  159  HG  END A  10      -2.265   5.547   2.656  1.00  0.00       H   H
HETATM  160 2HB  END A  10       0.078   5.276   3.410  1.00  0.00       H   H
HETATM  161 3HB  END A  10      -0.175   3.488   3.591  1.00  0.00       H   H
HETATM  162  HA  END A  10      -1.412   3.721   5.566  1.00  0.00       H   H
HETATM  163  C   END A  10       0.048   5.268   5.925  1.00  0.00       C   C
HETATM  164  O   END A  10       0.671   4.457   6.611  1.00  0.00       O   O
ATOM    165  N   ILE A  11       0.367   6.556   5.859  1.00  0.00       N   N
ATOM    166  H   ILE A  11      -0.168   7.152   5.294  1.00  0.00       H   H
ATOM    167  CA  ILE A  11       1.492   7.103   6.606  1.00  0.00       C   C
ATOM    168  HA  ILE A  11       1.648   6.482   7.476  1.00  0.00       H   H
ATOM    169  CB  ILE A  11       2.783   7.095   5.767  1.00  0.00       C   C
ATOM    170  HB  ILE A  11       2.603   7.659   4.864  1.00  0.00       H   H
ATOM    171  CG2 ILE A  11       3.915   7.768   6.528  1.00  0.00       C   C
ATOM    172 1HG2 ILE A  11       4.863   7.443   6.126  1.00  0.00       H   H
ATOM    173 2HG2 ILE A  11       3.830   8.840   6.425  1.00  0.00       H   H
ATOM    174 3HG2 ILE A  11       3.855   7.501   7.572  1.00  0.00       H   H
ATOM    175  CG1 ILE A  11       3.165   5.661   5.393  1.00  0.00       C   C
ATOM    176 1HG1 ILE A  11       2.310   5.170   4.954  1.00  0.00       H   H
ATOM    177 2HG1 ILE A  11       3.969   5.687   4.672  1.00  0.00       H   H
ATOM    178  CD1 ILE A  11       3.622   4.831   6.572  1.00  0.00       C   C
ATOM    179 1HD1 ILE A  11       4.530   5.250   6.977  1.00  0.00       H   H
ATOM    180 2HD1 ILE A  11       2.854   4.829   7.331  1.00  0.00       H   H
ATOM    181 3HD1 ILE A  11       3.808   3.817   6.247  1.00  0.00       H   H
ATOM    182  C   ILE A  11       1.206   8.530   7.064  1.00  0.00       C   C
ATOM    183  O   ILE A  11       1.583   8.927   8.166  1.00  0.00       O   O
ENDMDL
CONECT    4    3
CONECT   13   10
CONECT   12   11
CONECT    5    3
CONECT   20    8
CONECT   19   14
CONECT   18   15
CONECT    6    3
CONECT   21    8
CONECT   23   25    7   24
CONECT    3    1    4    5    6
CONECT    7    1   23    8   22
CONECT    8   21   20    7    9
CONECT   10   13   11    9
CONECT   14   15   19    9
CONECT   11   12   10   16
CONECT   15   18   14   16
CONECT    9   10   14    8
CONECT   16   17   11   15
CONECT    2    1
CONECT   22    7
CONECT   17   16
CONECT    1    2    3    7
CONECT   24   23
CONECT   25   26   27   23
CONECT   53   46   54   55
CONECT   63   62
CONECT   67   58
CONECT   64   62
CONECT   65   59
CONECT   68   58
CONECT   66   59
CONECT   70   57   71   72
CONECT   57   55   58   70   69
CONECT   58   59   57   68   67
CONECT   60   59   62   61
CONECT   59   60   58   65   66
CONECT   56   55
CONECT   69   57
CONECT   55   53   56   57
CONECT   62   60   63   64
CONECT   71   70
CONECT   61   60
CONECT   82   81
CONECT   77   76
CONECT   83   81
CONECT   85   80
CONECT   78   76
CONECT   84   81
CONECT   86   80
CONECT   79   76
CONECT   89   90   91   74
CONECT   74   88   89   72   75
CONECT   75   87   80   74   76
CONECT   81   80   84   83   82
CONECT   80   85   86   81   75
CONECT   76   77   79   78   75
CONECT   73   72
CONECT   88   74
CONECT   87   75
CONECT   72   74   70   73
CONECT   90   89
CONECT   91   92   93   89
CONECT  119  121  120  112
CONECT  126  125
CONECT  127  125
CONECT  128  125
CONECT  132  123  133  134
CONECT  123  121  131  132  124
CONECT  124  130  125  123  129
CONECT  125  124  126  127  128
CONECT  122  121
CONECT  131  123
CONECT  130  124
CONECT  121  122  123  119
CONECT  133  132
CONECT  129  124
CONECT  142  143  144  136
CONECT  134  132  135  136
CONECT  157  149
CONECT  160  147
CONECT  158  149
CONECT  161  147
CONECT  163  146  165  164
CONECT  146  144  147  163  162
CONECT  147  146  160  161  148
CONECT  149  158  150  148  157
CONECT  148  149  154  147  159
CONECT  151  154  152  150
CONECT  145  144
CONECT  162  146
CONECT  159  148
CONECT  156  150
CONECT  155  154
CONECT  153  152
CONECT  144  142  145  146
CONECT  150  149  156  151
CONECT  154  155  148  151
CONECT  152  153  151
CONECT  164  163
CONECT  165  167  163  166
MODEL       13
HETATM    1  N   DNP A   1       1.363  -0.032  -0.044  1.00  0.00       N   N
HETATM    2  H   DNP A   1       1.716  -0.938  -0.334  1.00  0.00       H   H
HETATM    3  C10 DNP A   1       1.866   0.247   1.318  1.00  0.00       C   C
HETATM    4 1H1  DNP A   1       2.476  -0.608   1.682  1.00  0.00       H   H
HETATM    5 2H1  DNP A   1       2.497   1.163   1.286  1.00  0.00       H   H
HETATM    6 3H1  DNP A   1       1.018   0.406   2.018  1.00  0.00       H   H
HETATM    7  CA  DNP A   1       1.852   0.990  -1.015  1.00  0.00       C   C
HETATM    8  CB  DNP A   1       1.198   0.756  -2.379  1.00  0.00       C   C
HETATM    9  CG  DNP A   1       1.525   1.804  -3.416  1.00  0.00       C   C
HETATM   10  CD1 DNP A   1       1.909   1.391  -4.683  1.00  0.00       C   C
HETATM   11  CE1 DNP A   1       2.210   2.327  -5.659  1.00  0.00       C   C
HETATM   12 1HE  DNP A   1       2.520   1.991  -6.672  1.00  0.00       H   H
HETATM   13 1HD  DNP A   1       1.975   0.305  -4.915  1.00  0.00       H   H
HETATM   14  CD2 DNP A   1       1.441   3.158  -3.127  1.00  0.00       C   C
HETATM   15  CE2 DNP A   1       1.738   4.094  -4.106  1.00  0.00       C   C
HETATM   16  CZ  DNP A   1       2.122   3.678  -5.370  1.00  0.00       C   C
HETATM   17  HZ  DNP A   1       2.363   4.428  -6.155  1.00  0.00       H   H
HETATM   18 2HE  DNP A   1       1.667   5.178  -3.876  1.00  0.00       H   H
HETATM   19 2HD  DNP A   1       1.136   3.493  -2.115  1.00  0.00       H   H
HETATM   20 2HB  DNP A   1       0.093   0.712  -2.248  1.00  0.00       H   H
HETATM   21 3HB  DNP A   1       1.556  -0.226  -2.762  1.00  0.00       H   H
HETATM   22  HA  DNP A   1       1.583   2.000  -0.626  1.00  0.00       H   H
HETATM   23  C   DNP A   1       3.360   0.903  -1.196  1.00  0.00       C   C
HETATM   24  O   DNP A   1       3.865  -0.215  -1.293  1.00  0.00       O   O
ATOM     25  N   ILE A   2       4.068   2.026  -1.253  1.00  0.00       N   N
ATOM     26  H   ILE A   2       3.608   2.886  -1.169  1.00  0.00       H   H
ATOM     27  CA  ILE A   2       5.514   2.007  -1.438  1.00  0.00       C   C
ATOM     28  HA  ILE A   2       5.791   1.027  -1.800  1.00  0.00       H   H
ATOM     29  CB  ILE A   2       5.963   3.052  -2.477  1.00  0.00       C   C
ATOM     30  HB  ILE A   2       7.024   2.939  -2.633  1.00  0.00       H   H
ATOM     31  CG2 ILE A   2       5.260   2.814  -3.805  1.00  0.00       C   C
ATOM     32 1HG2 ILE A   2       5.639   1.908  -4.255  1.00  0.00       H   H
ATOM     33 2HG2 ILE A   2       4.198   2.715  -3.637  1.00  0.00       H   H
ATOM     34 3HG2 ILE A   2       5.445   3.648  -4.465  1.00  0.00       H   H
ATOM     35  CG1 ILE A   2       5.680   4.466  -1.964  1.00  0.00       C   C
ATOM     36 1HG1 ILE A   2       5.595   4.442  -0.889  1.00  0.00       H   H
ATOM     37 2HG1 ILE A   2       6.500   5.112  -2.242  1.00  0.00       H   H
ATOM     38  CD1 ILE A   2       4.407   5.066  -2.518  1.00  0.00       C   C
ATOM     39 1HD1 ILE A   2       4.498   5.181  -3.588  1.00  0.00       H   H
ATOM     40 2HD1 ILE A   2       3.575   4.415  -2.295  1.00  0.00       H   H
ATOM     41 3HD1 ILE A   2       4.238   6.033  -2.066  1.00  0.00       H   H
ATOM     42  C   ILE A   2       6.240   2.270  -0.123  1.00  0.00       C   C
ATOM     43  O   ILE A   2       7.385   2.720  -0.113  1.00  0.00       O   O
ATOM     44  N   SER A   3       5.565   1.983   0.986  1.00  0.00       N   N
ATOM     45  H   SER A   3       4.655   1.627   0.913  1.00  0.00       H   H
ATOM     46  CA  SER A   3       6.145   2.190   2.308  1.00  0.00       C   C
ATOM     47  HA  SER A   3       5.548   1.642   3.022  1.00  0.00       H   H
ATOM     48  CB  SER A   3       7.580   1.661   2.348  1.00  0.00       C   C
ATOM     49 1HB  SER A   3       7.768   1.072   1.463  1.00  0.00       H   H
ATOM     50 2HB  SER A   3       8.267   2.494   2.379  1.00  0.00       H   H
ATOM     51  OG  SER A   3       7.793   0.850   3.490  1.00  0.00       O   O
ATOM     52  HG  SER A   3       7.559   1.342   4.281  1.00  0.00       H   H
ATOM     53  C   SER A   3       6.126   3.669   2.684  1.00  0.00       C   C
ATOM     54  O   SER A   3       5.590   4.049   3.724  1.00  0.00       O   O
HETATM   55  N   DGN A   4       6.715   4.498   1.829  1.00  0.00       N   N
HETATM   56  H   DGN A   4       7.125   4.135   1.016  1.00  0.00       H   H
HETATM   57  CA  DGN A   4       6.767   5.946   2.072  1.00  0.00       C   C
HETATM   58  CB  DGN A   4       7.735   6.236   3.219  1.00  0.00       C   C
HETATM   59  CG  DGN A   4       9.096   5.612   2.910  1.00  0.00       C   C
HETATM   60  CD  DGN A   4       9.672   6.246   1.671  1.00  0.00       C   C
HETATM   61  OE1 DGN A   4      10.145   7.361   1.726  1.00  0.00       O   O
HETATM   62  NE2 DGN A   4       9.664   5.576   0.502  1.00  0.00       N   N
HETATM   63 1HE2 DGN A   4       9.283   5.984  -0.289  1.00  0.00       H   H
HETATM   64 2HE2 DGN A   4      10.043   4.684   0.453  1.00  0.00       H   H
HETATM   65 2HG  DGN A   4       9.771   5.777   3.750  1.00  0.00       H   H
HETATM   66 3HG  DGN A   4       8.976   4.541   2.746  1.00  0.00       H   H
HETATM   67 2HB  DGN A   4       7.848   7.313   3.337  1.00  0.00       H   H
HETATM   68 3HB  DGN A   4       7.341   5.810   4.142  1.00  0.00       H   H
HETATM   69  HA  DGN A   4       7.111   6.453   1.171  1.00  0.00       H   H
HETATM   70  C   DGN A   4       5.393   6.443   2.435  1.00  0.00       C   C
HETATM   71  O   DGN A   4       5.218   7.138   3.435  1.00  0.00       O   O
HETATM   72  N   DAI A   5       4.406   6.086   1.620  1.00  0.00       N   N
HETATM   73  H   DAI A   5       4.608   5.530   0.839  1.00  0.00       H   H
HETATM   74  CA  DAI A   5       3.019   6.504   1.862  1.00  0.00       C   C
HETATM   75  CB  DAI A   5       2.075   5.674   0.989  1.00  0.00       C   C
HETATM   76  CG2 DAI A   5       2.194   6.132  -0.467  1.00  0.00       C   C
HETATM   77 1HG2 DAI A   5       2.196   5.261  -1.123  1.00  0.00       H   H
HETATM   78 2HG2 DAI A   5       1.348   6.772  -0.717  1.00  0.00       H   H
HETATM   79 3HG2 DAI A   5       3.122   6.688  -0.599  1.00  0.00       H   H
HETATM   80  CG1 DAI A   5       2.453   4.196   1.091  1.00  0.00       C   C
HETATM   81  CD1 DAI A   5       2.433   3.765   2.559  1.00  0.00       C   C
HETATM   82 1HD1 DAI A   5       1.945   2.794   2.646  1.00  0.00       H   H
HETATM   83 2HD1 DAI A   5       3.454   3.693   2.931  1.00  0.00       H   H
HETATM   84 3HD1 DAI A   5       1.883   4.500   3.147  1.00  0.00       H   H
HETATM   85 2HG1 DAI A   5       1.739   3.597   0.526  1.00  0.00       H   H
HETATM   86 3HG1 DAI A   5       3.454   4.048   0.683  1.00  0.00       H   H
HETATM   87  HB  DAI A   5       1.049   5.811   1.330  1.00  0.00       H   H
HETATM   88  HA  DAI A   5       2.770   6.351   2.912  1.00  0.00       H   H
HETATM   89  C   DAI A   5       2.867   7.964   1.518  1.00  0.00       C   C
HETATM   90  O   DAI A   5       3.855   8.669   1.314  1.00  0.00       O   O
ATOM     91  N   ILE A   6       1.622   8.425   1.452  1.00  0.00       N   N
ATOM     92  H   ILE A   6       0.876   7.814   1.625  1.00  0.00       H   H
ATOM     93  CA  ILE A   6       1.340   9.818   1.130  1.00  0.00       C   C
ATOM     94  HA  ILE A   6       2.219  10.400   1.370  1.00  0.00       H   H
ATOM     95  CB  ILE A   6       1.034   9.999  -0.369  1.00  0.00       C   C
ATOM     96  HB  ILE A   6       1.945   9.826  -0.922  1.00  0.00       H   H
ATOM     97  CG2 ILE A   6       0.002   8.979  -0.825  1.00  0.00       C   C
ATOM     98 1HG2 ILE A   6       0.440   8.333  -1.572  1.00  0.00       H   H
ATOM     99 2HG2 ILE A   6      -0.316   8.386   0.020  1.00  0.00       H   H
ATOM    100 3HG2 ILE A   6      -0.849   9.491  -1.247  1.00  0.00       H   H
ATOM    101  CG1 ILE A   6       0.543  11.421  -0.644  1.00  0.00       C   C
ATOM    102 1HG1 ILE A   6      -0.535  11.426  -0.661  1.00  0.00       H   H
ATOM    103 2HG1 ILE A   6       0.890  12.073   0.146  1.00  0.00       H   H
ATOM    104  CD1 ILE A   6       1.031  11.985  -1.960  1.00  0.00       C   C
ATOM    105 1HD1 ILE A   6       0.697  13.007  -2.060  1.00  0.00       H   H
ATOM    106 2HD1 ILE A   6       2.109  11.953  -1.989  1.00  0.00       H   H
ATOM    107 3HD1 ILE A   6       0.632  11.396  -2.773  1.00  0.00       H   H
ATOM    108  C   ILE A   6       0.163  10.344   1.944  1.00  0.00       C   C
ATOM    109  O   ILE A   6       0.143  11.506   2.347  1.00  0.00       O   O
ATOM    110  N   SER A   7      -0.817   9.478   2.184  1.00  0.00       N   N
ATOM    111  H   SER A   7      -0.743   8.564   1.836  1.00  0.00       H   H
ATOM    112  CA  SER A   7      -1.999   9.855   2.950  1.00  0.00       C   C
ATOM    113  HA  SER A   7      -2.067  10.932   2.946  1.00  0.00       H   H
ATOM    114  CB  SER A   7      -3.258   9.275   2.302  1.00  0.00       C   C
ATOM    115 1HB  SER A   7      -3.137   8.210   2.176  1.00  0.00       H   H
ATOM    116 2HB  SER A   7      -4.109   9.468   2.939  1.00  0.00       H   H
ATOM    117  OG  SER A   7      -3.495   9.861   1.033  1.00  0.00       O   O
ATOM    118  HG  SER A   7      -4.415  10.127   0.970  1.00  0.00       H   H
ATOM    119  C   SER A   7      -1.889   9.373   4.393  1.00  0.00       C   C
ATOM    120  O   SER A   7      -1.361   8.294   4.660  1.00  0.00       O   O
HETATM  121  N   DTH A   8      -2.391  10.182   5.320  1.00  0.00       N   N
HETATM  122  H   DTH A   8      -2.799  11.029   5.045  1.00  0.00       H   H
HETATM  123  CA  DTH A   8      -2.349   9.837   6.748  1.00  0.00       C   C
HETATM  124  CB  DTH A   8      -0.925  10.025   7.277  1.00  0.00       C   C
HETATM  125  CG2 DTH A   8      -0.437  11.434   6.936  1.00  0.00       C   C
HETATM  126 1HG2 DTH A   8       0.247  11.387   6.089  1.00  0.00       H   H
HETATM  127 2HG2 DTH A   8      -1.290  12.062   6.679  1.00  0.00       H   H
HETATM  128 3HG2 DTH A   8       0.080  11.858   7.797  1.00  0.00       H   H
HETATM  129  OG1 DTH A   8      -0.061   9.061   6.670  1.00  0.00       O   O
HETATM  130  HB  DTH A   8      -0.918   9.889   8.358  1.00  0.00       H   H
HETATM  131  HA  DTH A   8      -3.030  10.485   7.299  1.00  0.00       H   H
HETATM  132  C   DTH A   8      -2.766   8.400   6.930  1.00  0.00       C   C
HETATM  133  O   DTH A   8      -2.212   7.683   7.762  1.00  0.00       O   O
ATOM    134  N   ALA A   9      -3.751   7.972   6.147  1.00  0.00       N   N
ATOM    135  H   ALA A   9      -4.153   8.591   5.503  1.00  0.00       H   H
ATOM    136  CA  ALA A   9      -4.246   6.603   6.222  1.00  0.00       C   C
ATOM    137  HA  ALA A   9      -4.821   6.505   7.132  1.00  0.00       H   H
ATOM    138  CB  ALA A   9      -5.169   6.310   5.048  1.00  0.00       C   C
ATOM    139 1HB  ALA A   9      -5.872   7.122   4.932  1.00  0.00       H   H
ATOM    140 2HB  ALA A   9      -4.583   6.209   4.147  1.00  0.00       H   H
ATOM    141 3HB  ALA A   9      -5.706   5.392   5.233  1.00  0.00       H   H
ATOM    142  C   ALA A   9      -3.095   5.604   6.255  1.00  0.00       C   C
ATOM    143  O   ALA A   9      -2.912   4.818   7.159  1.00  0.00       O   O
HETATM  144  N   END A  10      -2.236   5.627   5.174  1.00  0.00       N   N
HETATM  145  H   END A  10      -2.438   6.328   4.414  1.00  0.00       H   H
HETATM  146  CA  END A  10      -1.099   4.694   5.130  1.00  0.00       C   C
HETATM  147  CB  END A  10      -0.658   4.485   3.666  1.00  0.00       C   C
HETATM  148  CG  END A  10      -1.790   4.546   2.623  1.00  0.00       C   C
HETATM  149  CD  END A  10      -1.229   4.292   1.211  1.00  0.00       C   C
HETATM  150  ND  END A  10      -1.833   2.997   0.854  1.00  0.00       N   N
HETATM  151  CZ  END A  10      -2.721   2.636   1.846  1.00  0.00       C   C
HETATM  152  NZ  END A  10      -3.440   1.556   1.782  1.00  0.00       N   N
HETATM  153  HZ  END A  10      -4.105   1.318   2.565  1.00  0.00       H   H
HETATM  154  NG  END A  10      -2.784   3.506   2.908  1.00  0.00       N   N
HETATM  155  HNG END A  10      -3.431   3.402   3.734  1.00  0.00       H   H
HETATM  156  HND END A  10      -1.653   2.406   0.001  1.00  0.00       H   H
HETATM  157 1HD  END A  10      -1.545   5.077   0.492  1.00  0.00       H   H
HETATM  158 2HD  END A  10      -0.121   4.214   1.212  1.00  0.00       H   H
HETATM  159  HG  END A  10      -2.261   5.554   2.666  1.00  0.00       H   H
HETATM  160 2HB  END A  10       0.082   5.273   3.415  1.00  0.00       H   H
HETATM  161 3HB  END A  10      -0.177   3.486   3.591  1.00  0.00       H   H
HETATM  162  HA  END A  10      -1.409   3.718   5.570  1.00  0.00       H   H
HETATM  163  C   END A  10       0.056   5.259   5.930  1.00  0.00       C   C
HETATM  164  O   END A  10       0.678   4.444   6.612  1.00  0.00       O   O
ATOM    165  N   ILE A  11       0.379   6.546   5.866  1.00  0.00       N   N
ATOM    166  H   ILE A  11      -0.155   7.146   5.305  1.00  0.00       H   H
ATOM    167  CA  ILE A  11       1.507   7.088   6.613  1.00  0.00       C   C
ATOM    168  HA  ILE A  11       1.662   6.464   7.482  1.00  0.00       H   H
ATOM    169  CB  ILE A  11       2.797   7.077   5.772  1.00  0.00       C   C
ATOM    170  HB  ILE A  11       2.617   7.645   4.872  1.00  0.00       H   H
ATOM    171  CG2 ILE A  11       3.932   7.744   6.534  1.00  0.00       C   C
ATOM    172 1HG2 ILE A  11       4.865   7.259   6.287  1.00  0.00       H   H
ATOM    173 2HG2 ILE A  11       3.986   8.787   6.259  1.00  0.00       H   H
ATOM    174 3HG2 ILE A  11       3.753   7.659   7.595  1.00  0.00       H   H
ATOM    175  CG1 ILE A  11       3.172   5.643   5.392  1.00  0.00       C   C
ATOM    176 1HG1 ILE A  11       2.316   5.158   4.952  1.00  0.00       H   H
ATOM    177 2HG1 ILE A  11       3.977   5.669   4.672  1.00  0.00       H   H
ATOM    178  CD1 ILE A  11       3.626   4.806   6.568  1.00  0.00       C   C
ATOM    179 1HD1 ILE A  11       3.483   5.363   7.483  1.00  0.00       H   H
ATOM    180 2HD1 ILE A  11       3.049   3.895   6.605  1.00  0.00       H   H
ATOM    181 3HD1 ILE A  11       4.673   4.565   6.454  1.00  0.00       H   H
ATOM    182  C   ILE A  11       1.227   8.514   7.075  1.00  0.00       C   C
ATOM    183  O   ILE A  11       1.664   8.928   8.149  1.00  0.00       O   O
ENDMDL
CONECT    4    3
CONECT   13   10
CONECT   12   11
CONECT    5    3
CONECT   20    8
CONECT   19   14
CONECT   18   15
CONECT    6    3
CONECT   21    8
CONECT   23    7   25   24
CONECT    3    4    6    5    1
CONECT    7    1   23   22    8
CONECT    8   20    7    9   21
CONECT   10   13    9   11
CONECT   14    9   15   19
CONECT   11   16   10   12
CONECT   15   16   18   14
CONECT    9   14   10    8
CONECT   16   17   15   11
CONECT    2    1
CONECT   22    7
CONECT   17   16
CONECT    1    2    3    7
CONECT   24   23
CONECT   25   27   23   26
CONECT   53   46   54   55
CONECT   63   62
CONECT   67   58
CONECT   64   62
CONECT   65   59
CONECT   68   58
CONECT   66   59
CONECT   70   57   72   71
CONECT   57   55   58   69   70
CONECT   58   57   59   67   68
CONECT   60   61   62   59
CONECT   59   60   58   65   66
CONECT   56   55
CONECT   69   57
CONECT   55   53   56   57
CONECT   62   60   63   64
CONECT   71   70
CONECT   61   60
CONECT   82   81
CONECT   77   76
CONECT   83   81
CONECT   85   80
CONECT   78   76
CONECT   84   81
CONECT   86   80
CONECT   79   76
CONECT   89   90   91   74
CONECT   74   72   89   75   88
CONECT   75   87   76   74   80
CONECT   81   84   83   82   80
CONECT   80   81   85   75   86
CONECT   76   75   77   79   78
CONECT   73   72
CONECT   88   74
CONECT   87   75
CONECT   72   73   70   74
CONECT   90   89
CONECT   91   89   92   93
CONECT  119  112  120  121
CONECT  126  125
CONECT  127  125
CONECT  128  125
CONECT  132  123  134  133
CONECT  123  131  132  124  121
CONECT  124  130  125  129  123
CONECT  125  127  128  124  126
CONECT  122  121
CONECT  131  123
CONECT  130  124
CONECT  121  119  123  122
CONECT  133  132
CONECT  129  124
CONECT  142  143  136  144
CONECT  134  132  136  135
CONECT  157  149
CONECT  160  147
CONECT  158  149
CONECT  161  147
CONECT  163  164  165  146
CONECT  146  162  163  147  144
CONECT  147  148  146  161  160
CONECT  149  158  148  157  150
CONECT  148  154  159  147  149
CONECT  151  154  152  150
CONECT  145  144
CONECT  162  146
CONECT  159  148
CONECT  156  150
CONECT  155  154
CONECT  153  152
CONECT  144  142  145  146
CONECT  150  156  151  149
CONECT  154  148  155  151
CONECT  152  153  151
CONECT  164  163
CONECT  165  163  167  166
MODEL       14
HETATM    1  N   DNP A   1       1.405  -0.031  -0.030  1.00  0.00       N   N
HETATM    2  H   DNP A   1       1.763  -0.937  -0.314  1.00  0.00       H   H
HETATM    3  C10 DNP A   1       1.902   0.257   1.333  1.00  0.00       C   C
HETATM    4 1H1  DNP A   1       2.516  -0.594   1.703  1.00  0.00       H   H
HETATM    5 2H1  DNP A   1       2.528   1.176   1.299  1.00  0.00       H   H
HETATM    6 3H1  DNP A   1       1.051   0.414   2.029  1.00  0.00       H   H
HETATM    7  CA  DNP A   1       1.892   0.989  -1.004  1.00  0.00       C   C
HETATM    8  CB  DNP A   1       1.246   0.743  -2.369  1.00  0.00       C   C
HETATM    9  CG  DNP A   1       1.558   1.795  -3.407  1.00  0.00       C   C
HETATM   10  CD1 DNP A   1       1.935   1.388  -4.677  1.00  0.00       C   C
HETATM   11  CE1 DNP A   1       2.222   2.329  -5.653  1.00  0.00       C   C
HETATM   12 1HE  DNP A   1       2.526   1.997  -6.669  1.00  0.00       H   H
HETATM   13 1HD  DNP A   1       2.004   0.304  -4.913  1.00  0.00       H   H
HETATM   14  CD2 DNP A   1       1.469   3.149  -3.113  1.00  0.00       C   C
HETATM   15  CE2 DNP A   1       1.752   4.089  -4.091  1.00  0.00       C   C
HETATM   16  CZ  DNP A   1       2.129   3.679  -5.360  1.00  0.00       C   C
HETATM   17  HZ  DNP A   1       2.359   4.432  -6.144  1.00  0.00       H   H
HETATM   18 2HE  DNP A   1       1.677   5.172  -3.858  1.00  0.00       H   H
HETATM   19 2HD  DNP A   1       1.170   3.479  -2.097  1.00  0.00       H   H
HETATM   20 2HB  DNP A   1       0.141   0.681  -2.241  1.00  0.00       H   H
HETATM   21 3HB  DNP A   1       1.621  -0.234  -2.751  1.00  0.00       H   H
HETATM   22  HA  DNP A   1       1.615   1.998  -0.622  1.00  0.00       H   H
HETATM   23  C   DNP A   1       3.401   0.910  -1.177  1.00  0.00       C   C
HETATM   24  O   DNP A   1       3.914  -0.206  -1.266  1.00  0.00       O   O
ATOM     25  N   ILE A   2       4.103   2.036  -1.239  1.00  0.00       N   N
ATOM     26  H   ILE A   2       3.638   2.894  -1.163  1.00  0.00       H   H
ATOM     27  CA  ILE A   2       5.550   2.025  -1.418  1.00  0.00       C   C
ATOM     28  HA  ILE A   2       5.834   1.046  -1.775  1.00  0.00       H   H
ATOM     29  CB  ILE A   2       5.997   3.069  -2.458  1.00  0.00       C   C
ATOM     30  HB  ILE A   2       7.060   2.962  -2.608  1.00  0.00       H   H
ATOM     31  CG2 ILE A   2       5.302   2.823  -3.788  1.00  0.00       C   C
ATOM     32 1HG2 ILE A   2       5.690   1.919  -4.235  1.00  0.00       H   H
ATOM     33 2HG2 ILE A   2       4.240   2.715  -3.625  1.00  0.00       H   H
ATOM     34 3HG2 ILE A   2       5.483   3.657  -4.449  1.00  0.00       H   H
ATOM     35  CG1 ILE A   2       5.704   4.483  -1.951  1.00  0.00       C   C
ATOM     36 1HG1 ILE A   2       5.612   4.462  -0.877  1.00  0.00       H   H
ATOM     37 2HG1 ILE A   2       6.522   5.133  -2.226  1.00  0.00       H   H
ATOM     38  CD1 ILE A   2       4.430   5.075  -2.514  1.00  0.00       C   C
ATOM     39 1HD1 ILE A   2       4.527   5.187  -3.584  1.00  0.00       H   H
ATOM     40 2HD1 ILE A   2       3.600   4.421  -2.293  1.00  0.00       H   H
ATOM     41 3HD1 ILE A   2       4.254   6.042  -2.066  1.00  0.00       H   H
ATOM     42  C   ILE A   2       6.268   2.296  -0.100  1.00  0.00       C   C
ATOM     43  O   ILE A   2       7.410   2.755  -0.087  1.00  0.00       O   O
ATOM     44  N   SER A   3       5.591   2.007   1.007  1.00  0.00       N   N
ATOM     45  H   SER A   3       4.684   1.644   0.931  1.00  0.00       H   H
ATOM     46  CA  SER A   3       6.164   2.222   2.331  1.00  0.00       C   C
ATOM     47  HA  SER A   3       5.567   1.673   3.043  1.00  0.00       H   H
ATOM     48  CB  SER A   3       7.601   1.700   2.378  1.00  0.00       C   C
ATOM     49 1HB  SER A   3       7.803   1.127   1.486  1.00  0.00       H   H
ATOM     50 2HB  SER A   3       8.283   2.536   2.432  1.00  0.00       H   H
ATOM     51  OG  SER A   3       7.805   0.871   3.509  1.00  0.00       O   O
ATOM     52  HG  SER A   3       7.496  -0.017   3.315  1.00  0.00       H   H
ATOM     53  C   SER A   3       6.136   3.701   2.702  1.00  0.00       C   C
ATOM     54  O   SER A   3       5.591   4.082   3.737  1.00  0.00       O   O
HETATM   55  N   DGN A   4       6.727   4.531   1.848  1.00  0.00       N   N
HETATM   56  H   DGN A   4       7.145   4.167   1.040  1.00  0.00       H   H
HETATM   57  CA  DGN A   4       6.771   5.980   2.087  1.00  0.00       C   C
HETATM   58  CB  DGN A   4       7.732   6.278   3.237  1.00  0.00       C   C
HETATM   59  CG  DGN A   4       9.082   5.616   2.961  1.00  0.00       C   C
HETATM   60  CD  DGN A   4       9.645   6.140   1.666  1.00  0.00       C   C
HETATM   61  OE1 DGN A   4      10.336   7.136   1.665  1.00  0.00       O   O
HETATM   62  NE2 DGN A   4       9.383   5.504   0.507  1.00  0.00       N   N
HETATM   63 1HE2 DGN A   4      10.050   4.927   0.107  1.00  0.00       H   H
HETATM   64 2HE2 DGN A   4       8.523   5.622   0.073  1.00  0.00       H   H
HETATM   65 2HG  DGN A   4       9.772   5.842   3.774  1.00  0.00       H   H
HETATM   66 3HG  DGN A   4       8.949   4.537   2.887  1.00  0.00       H   H
HETATM   67 2HB  DGN A   4       7.868   7.355   3.329  1.00  0.00       H   H
HETATM   68 3HB  DGN A   4       7.319   5.885   4.167  1.00  0.00       H   H
HETATM   69  HA  DGN A   4       7.116   6.485   1.186  1.00  0.00       H   H
HETATM   70  C   DGN A   4       5.393   6.470   2.443  1.00  0.00       C   C
HETATM   71  O   DGN A   4       5.211   7.171   3.437  1.00  0.00       O   O
HETATM   72  N   DAI A   5       4.410   6.103   1.627  1.00  0.00       N   N
HETATM   73  H   DAI A   5       4.618   5.543   0.850  1.00  0.00       H   H
HETATM   74  CA  DAI A   5       3.020   6.514   1.862  1.00  0.00       C   C
HETATM   75  CB  DAI A   5       2.084   5.676   0.987  1.00  0.00       C   C
HETATM   76  CG2 DAI A   5       2.207   6.129  -0.470  1.00  0.00       C   C
HETATM   77 1HG2 DAI A   5       2.216   5.256  -1.122  1.00  0.00       H   H
HETATM   78 2HG2 DAI A   5       1.360   6.765  -0.725  1.00  0.00       H   H
HETATM   79 3HG2 DAI A   5       3.133   6.689  -0.600  1.00  0.00       H   H
HETATM   80  CG1 DAI A   5       2.470   4.201   1.097  1.00  0.00       C   C
HETATM   81  CD1 DAI A   5       2.446   3.775   2.566  1.00  0.00       C   C
HETATM   82 1HD1 DAI A   5       1.962   2.802   2.655  1.00  0.00       H   H
HETATM   83 2HD1 DAI A   5       3.466   3.709   2.942  1.00  0.00       H   H
HETATM   84 3HD1 DAI A   5       1.891   4.511   3.149  1.00  0.00       H   H
HETATM   85 2HG1 DAI A   5       1.760   3.596   0.532  1.00  0.00       H   H
HETATM   86 3HG1 DAI A   5       3.473   4.056   0.693  1.00  0.00       H   H
HETATM   87  HB  DAI A   5       1.057   5.809   1.323  1.00  0.00       H   H
HETATM   88  HA  DAI A   5       2.768   6.364   2.911  1.00  0.00       H   H
HETATM   89  C   DAI A   5       2.862   7.972   1.511  1.00  0.00       C   C
HETATM   90  O   DAI A   5       3.847   8.682   1.309  1.00  0.00       O   O
ATOM     91  N   ILE A   6       1.615   8.426   1.439  1.00  0.00       N   N
ATOM     92  H   ILE A   6       0.872   7.812   1.611  1.00  0.00       H   H
ATOM     93  CA  ILE A   6       1.327   9.817   1.110  1.00  0.00       C   C
ATOM     94  HA  ILE A   6       2.201  10.404   1.351  1.00  0.00       H   H
ATOM     95  CB  ILE A   6       1.025   9.990  -0.390  1.00  0.00       C   C
ATOM     96  HB  ILE A   6       1.938   9.821  -0.940  1.00  0.00       H   H
ATOM     97  CG2 ILE A   6      -0.000   8.963  -0.846  1.00  0.00       C   C
ATOM     98 1HG2 ILE A   6       0.444   8.317  -1.589  1.00  0.00       H   H
ATOM     99 2HG2 ILE A   6      -0.318   8.372   0.000  1.00  0.00       H   H
ATOM    100 3HG2 ILE A   6      -0.853   9.469  -1.273  1.00  0.00       H   H
ATOM    101  CG1 ILE A   6       0.527  11.409  -0.672  1.00  0.00       C   C
ATOM    102 1HG1 ILE A   6      -0.551  11.408  -0.693  1.00  0.00       H   H
ATOM    103 2HG1 ILE A   6       0.867  12.065   0.116  1.00  0.00       H   H
ATOM    104  CD1 ILE A   6       1.016  11.971  -1.989  1.00  0.00       C   C
ATOM    105 1HD1 ILE A   6       0.713  13.004  -2.075  1.00  0.00       H   H
ATOM    106 2HD1 ILE A   6       2.093  11.906  -2.030  1.00  0.00       H   H
ATOM    107 3HD1 ILE A   6       0.590  11.402  -2.803  1.00  0.00       H   H
ATOM    108  C   ILE A   6       0.144  10.339   1.919  1.00  0.00       C   C
ATOM    109  O   ILE A   6       0.117  11.503   2.317  1.00  0.00       O   O
ATOM    110  N   SER A   7      -0.832   9.469   2.159  1.00  0.00       N   N
ATOM    111  H   SER A   7      -0.752   8.555   1.814  1.00  0.00       H   H
ATOM    112  CA  SER A   7      -2.019   9.843   2.919  1.00  0.00       C   C
ATOM    113  HA  SER A   7      -2.092  10.920   2.911  1.00  0.00       H   H
ATOM    114  CB  SER A   7      -3.272   9.254   2.268  1.00  0.00       C   C
ATOM    115 1HB  SER A   7      -3.159   9.270   1.195  1.00  0.00       H   H
ATOM    116 2HB  SER A   7      -3.403   8.235   2.602  1.00  0.00       H   H
ATOM    117  OG  SER A   7      -4.426  10.000   2.617  1.00  0.00       O   O
ATOM    118  HG  SER A   7      -4.187  10.923   2.735  1.00  0.00       H   H
ATOM    119  C   SER A   7      -1.911   9.367   4.364  1.00  0.00       C   C
ATOM    120  O   SER A   7      -1.378   8.292   4.636  1.00  0.00       O   O
HETATM  121  N   DTH A   8      -2.421  10.176   5.287  1.00  0.00       N   N
HETATM  122  H   DTH A   8      -2.833  11.020   5.007  1.00  0.00       H   H
HETATM  123  CA  DTH A   8      -2.382   9.836   6.716  1.00  0.00       C   C
HETATM  124  CB  DTH A   8      -0.961  10.033   7.249  1.00  0.00       C   C
HETATM  125  CG2 DTH A   8      -0.479  11.444   6.904  1.00  0.00       C   C
HETATM  126 1HG2 DTH A   8       0.111  11.413   5.988  1.00  0.00       H   H
HETATM  127 2HG2 DTH A   8      -1.340  12.097   6.760  1.00  0.00       H   H
HETATM  128 3HG2 DTH A   8       0.136  11.827   7.719  1.00  0.00       H   H
HETATM  129  OG1 DTH A   8      -0.089   9.072   6.649  1.00  0.00       O   O
HETATM  130  HB  DTH A   8      -0.957   9.902   8.331  1.00  0.00       H   H
HETATM  131  HA  DTH A   8      -3.068  10.483   7.262  1.00  0.00       H   H
HETATM  132  C   DTH A   8      -2.792   8.398   6.901  1.00  0.00       C   C
HETATM  133  O   DTH A   8      -2.237   7.687   7.738  1.00  0.00       O   O
ATOM    134  N   ALA A   9      -3.772   7.962   6.116  1.00  0.00       N   N
ATOM    135  H   ALA A   9      -4.175   8.576   5.469  1.00  0.00       H   H
ATOM    136  CA  ALA A   9      -4.260   6.590   6.195  1.00  0.00       C   C
ATOM    137  HA  ALA A   9      -4.837   6.493   7.103  1.00  0.00       H   H
ATOM    138  CB  ALA A   9      -5.177   6.288   5.018  1.00  0.00       C   C
ATOM    139 1HB  ALA A   9      -5.884   7.096   4.897  1.00  0.00       H   H
ATOM    140 2HB  ALA A   9      -4.587   6.188   4.119  1.00  0.00       H   H
ATOM    141 3HB  ALA A   9      -5.710   5.368   5.205  1.00  0.00       H   H
ATOM    142  C   ALA A   9      -3.104   5.597   6.235  1.00  0.00       C   C
ATOM    143  O   ALA A   9      -2.919   4.816   7.142  1.00  0.00       O   O
HETATM  144  N   END A  10      -2.240   5.622   5.157  1.00  0.00       N   N
HETATM  145  H   END A  10      -2.444   6.319   4.394  1.00  0.00       H   H
HETATM  146  CA  END A  10      -1.099   4.694   5.120  1.00  0.00       C   C
HETATM  147  CB  END A  10      -0.651   4.483   3.659  1.00  0.00       C   C
HETATM  148  CG  END A  10      -1.780   4.534   2.611  1.00  0.00       C   C
HETATM  149  CD  END A  10      -1.213   4.277   1.202  1.00  0.00       C   C
HETATM  150  ND  END A  10      -1.809   2.978   0.848  1.00  0.00       N   N
HETATM  151  CZ  END A  10      -2.698   2.616   1.838  1.00  0.00       C   C
HETATM  152  NZ  END A  10      -3.412   1.531   1.776  1.00  0.00       N   N
HETATM  153  HZ  END A  10      -4.078   1.293   2.557  1.00  0.00       H   H
HETATM  154  NG  END A  10      -2.770   3.490   2.897  1.00  0.00       N   N
HETATM  155  HNG END A  10      -3.419   3.386   3.721  1.00  0.00       H   H
HETATM  156  HND END A  10      -1.623   2.385  -0.002  1.00  0.00       H   H
HETATM  157 1HD  END A  10      -1.531   5.058   0.479  1.00  0.00       H   H
HETATM  158 2HD  END A  10      -0.105   4.206   1.208  1.00  0.00       H   H
HETATM  159  HG  END A  10      -2.257   5.540   2.648  1.00  0.00       H   H
HETATM  160 2HB  END A  10       0.085   5.274   3.407  1.00  0.00       H   H
HETATM  161 3HB  END A  10      -0.164   3.486   3.589  1.00  0.00       H   H
HETATM  162  HA  END A  10      -1.405   3.719   5.562  1.00  0.00       H   H
HETATM  163  C   END A  10       0.051   5.268   5.922  1.00  0.00       C   C
HETATM  164  O   END A  10       0.675   4.459   6.610  1.00  0.00       O   O
ATOM    165  N   ILE A  11       0.367   6.557   5.855  1.00  0.00       N   N
ATOM    166  H   ILE A  11      -0.168   7.152   5.289  1.00  0.00       H   H
ATOM    167  CA  ILE A  11       1.490   7.108   6.604  1.00  0.00       C   C
ATOM    168  HA  ILE A  11       1.646   6.487   7.474  1.00  0.00       H   H
ATOM    169  CB  ILE A  11       2.782   7.102   5.766  1.00  0.00       C   C
ATOM    170  HB  ILE A  11       2.602   7.666   4.863  1.00  0.00       H   H
ATOM    171  CG2 ILE A  11       3.911   7.779   6.529  1.00  0.00       C   C
ATOM    172 1HG2 ILE A  11       4.857   7.363   6.216  1.00  0.00       H   H
ATOM    173 2HG2 ILE A  11       3.899   8.839   6.323  1.00  0.00       H   H
ATOM    174 3HG2 ILE A  11       3.778   7.616   7.588  1.00  0.00       H   H
ATOM    175  CG1 ILE A  11       3.168   5.669   5.393  1.00  0.00       C   C
ATOM    176 1HG1 ILE A  11       2.315   5.177   4.953  1.00  0.00       H   H
ATOM    177 2HG1 ILE A  11       3.973   5.697   4.673  1.00  0.00       H   H
ATOM    178  CD1 ILE A  11       3.625   4.840   6.573  1.00  0.00       C   C
ATOM    179 1HD1 ILE A  11       4.703   4.764   6.563  1.00  0.00       H   H
ATOM    180 2HD1 ILE A  11       3.305   5.311   7.490  1.00  0.00       H   H
ATOM    181 3HD1 ILE A  11       3.195   3.851   6.506  1.00  0.00       H   H
ATOM    182  C   ILE A  11       1.199   8.534   7.060  1.00  0.00       C   C
ATOM    183  O   ILE A  11       1.655   8.962   8.121  1.00  0.00       O   O
ENDMDL
CONECT    4    3
CONECT   13   10
CONECT   12   11
CONECT    5    3
CONECT   20    8
CONECT   19   14
CONECT   18   15
CONECT    6    3
CONECT   21    8
CONECT   23   25   24    7
CONECT    3    4    6    5    1
CONECT    7    8   22   23    1
CONECT    8   21   20    7    9
CONECT   10   11   13    9
CONECT   14   15   19    9
CONECT   11   16   10   12
CONECT   15   16   18   14
CONECT    9   10    8   14
CONECT   16   17   15   11
CONECT    2    1
CONECT   22    7
CONECT   17   16
CONECT    1    3    2    7
CONECT   24   23
CONECT   25   27   23   26
CONECT   53   46   54   55
CONECT   63   62
CONECT   67   58
CONECT   64   62
CONECT   65   59
CONECT   68   58
CONECT   66   59
CONECT   70   57   72   71
CONECT   57   70   69   58   55
CONECT   58   57   59   67   68
CONECT   60   59   61   62
CONECT   59   65   60   58   66
CONECT   56   55
CONECT   69   57
CONECT   55   57   53   56
CONECT   62   60   63   64
CONECT   71   70
CONECT   61   60
CONECT   82   81
CONECT   77   76
CONECT   83   81
CONECT   85   80
CONECT   78   76
CONECT   84   81
CONECT   86   80
CONECT   79   76
CONECT   89   74   90   91
CONECT   74   88   89   72   75
CONECT   75   74   80   76   87
CONECT   81   84   80   83   82
CONECT   80   81   85   86   75
CONECT   76   79   78   75   77
CONECT   73   72
CONECT   88   74
CONECT   87   75
CONECT   72   74   70   73
CONECT   90   89
CONECT   91   89   93   92
CONECT  119  120  121  112
CONECT  126  125
CONECT  127  125
CONECT  128  125
CONECT  132  134  133  123
CONECT  123  124  132  131  121
CONECT  124  129  130  123  125
CONECT  125  124  127  126  128
CONECT  122  121
CONECT  131  123
CONECT  130  124
CONECT  121  122  123  119
CONECT  133  132
CONECT  129  124
CONECT  142  144  136  143
CONECT  134  135  136  132
CONECT  157  149
CONECT  160  147
CONECT  158  149
CONECT  161  147
CONECT  163  164  165  146
CONECT  146  144  163  147  162
CONECT  147  160  161  146  148
CONECT  149  158  148  150  157
CONECT  148  147  154  149  159
CONECT  151  154  150  152
CONECT  145  144
CONECT  162  146
CONECT  159  148
CONECT  156  150
CONECT  155  154
CONECT  153  152
CONECT  144  145  146  142
CONECT  150  156  149  151
CONECT  154  148  155  151
CONECT  152  153  151
CONECT  164  163
CONECT  165  163  166  167
MODEL       15
HETATM    1  N   DNP A   1       1.375  -0.021  -0.034  1.00  0.00       N   N
HETATM    2  H   DNP A   1       1.729  -0.928  -0.321  1.00  0.00       H   H
HETATM    3  C10 DNP A   1       1.876   0.262   1.329  1.00  0.00       C   C
HETATM    4 1H1  DNP A   1       2.487  -0.592   1.696  1.00  0.00       H   H
HETATM    5 2H1  DNP A   1       2.506   1.179   1.296  1.00  0.00       H   H
HETATM    6 3H1  DNP A   1       1.026   0.420   2.027  1.00  0.00       H   H
HETATM    7  CA  DNP A   1       1.865   0.999  -1.006  1.00  0.00       C   C
HETATM    8  CB  DNP A   1       1.216   0.760  -2.371  1.00  0.00       C   C
HETATM    9  CG  DNP A   1       1.535   1.811  -3.407  1.00  0.00       C   C
HETATM   10  CD1 DNP A   1       1.913   1.402  -4.677  1.00  0.00       C   C
HETATM   11  CE1 DNP A   1       2.206   2.342  -5.653  1.00  0.00       C   C
HETATM   12 1HE  DNP A   1       2.511   2.009  -6.668  1.00  0.00       H   H
HETATM   13 1HD  DNP A   1       1.978   0.318  -4.913  1.00  0.00       H   H
HETATM   14  CD2 DNP A   1       1.451   3.165  -3.114  1.00  0.00       C   C
HETATM   15  CE2 DNP A   1       1.741   4.103  -4.091  1.00  0.00       C   C
HETATM   16  CZ  DNP A   1       2.119   3.692  -5.359  1.00  0.00       C   C
HETATM   17  HZ  DNP A   1       2.353   4.444  -6.143  1.00  0.00       H   H
HETATM   18 2HE  DNP A   1       1.669   5.187  -3.858  1.00  0.00       H   H
HETATM   19 2HD  DNP A   1       1.151   3.496  -2.099  1.00  0.00       H   H
HETATM   20 2HB  DNP A   1       0.111   0.705  -2.242  1.00  0.00       H   H
HETATM   21 3HB  DNP A   1       1.584  -0.219  -2.754  1.00  0.00       H   H
HETATM   22  HA  DNP A   1       1.593   2.010  -0.621  1.00  0.00       H   H
HETATM   23  C   DNP A   1       3.374   0.915  -1.181  1.00  0.00       C   C
HETATM   24  O   DNP A   1       3.882  -0.203  -1.273  1.00  0.00       O   O
ATOM     25  N   ILE A   2       4.080   2.038  -1.242  1.00  0.00       N   N
ATOM     26  H   ILE A   2       3.618   2.899  -1.163  1.00  0.00       H   H
ATOM     27  CA  ILE A   2       5.527   2.022  -1.422  1.00  0.00       C   C
ATOM     28  HA  ILE A   2       5.806   1.042  -1.782  1.00  0.00       H   H
ATOM     29  CB  ILE A   2       5.977   3.067  -2.460  1.00  0.00       C   C
ATOM     30  HB  ILE A   2       7.039   2.955  -2.613  1.00  0.00       H   H
ATOM     31  CG2 ILE A   2       5.279   2.826  -3.791  1.00  0.00       C   C
ATOM     32 1HG2 ILE A   2       5.656   1.917  -4.236  1.00  0.00       H   H
ATOM     33 2HG2 ILE A   2       4.216   2.731  -3.627  1.00  0.00       H   H
ATOM     34 3HG2 ILE A   2       5.469   3.657  -4.453  1.00  0.00       H   H
ATOM     35  CG1 ILE A   2       5.690   4.480  -1.950  1.00  0.00       C   C
ATOM     36 1HG1 ILE A   2       5.600   4.458  -0.876  1.00  0.00       H   H
ATOM     37 2HG1 ILE A   2       6.511   5.127  -2.225  1.00  0.00       H   H
ATOM     38  CD1 ILE A   2       4.418   5.079  -2.510  1.00  0.00       C   C
ATOM     39 1HD1 ILE A   2       4.514   5.193  -3.580  1.00  0.00       H   H
ATOM     40 2HD1 ILE A   2       3.586   4.427  -2.289  1.00  0.00       H   H
ATOM     41 3HD1 ILE A   2       4.247   6.046  -2.060  1.00  0.00       H   H
ATOM     42  C   ILE A   2       6.248   2.287  -0.105  1.00  0.00       C   C
ATOM     43  O   ILE A   2       7.392   2.741  -0.092  1.00  0.00       O   O
ATOM     44  N   SER A   3       5.571   1.999   1.002  1.00  0.00       N   N
ATOM     45  H   SER A   3       4.662   1.639   0.927  1.00  0.00       H   H
ATOM     46  CA  SER A   3       6.147   2.208   2.326  1.00  0.00       C   C
ATOM     47  HA  SER A   3       5.548   1.660   3.038  1.00  0.00       H   H
ATOM     48  CB  SER A   3       7.582   1.680   2.371  1.00  0.00       C   C
ATOM     49 1HB  SER A   3       7.780   1.108   1.477  1.00  0.00       H   H
ATOM     50 2HB  SER A   3       8.267   2.513   2.425  1.00  0.00       H   H
ATOM     51  OG  SER A   3       7.784   0.847   3.499  1.00  0.00       O   O
ATOM     52  HG  SER A   3       8.636   0.410   3.427  1.00  0.00       H   H
ATOM     53  C   SER A   3       6.125   3.687   2.700  1.00  0.00       C   C
ATOM     54  O   SER A   3       5.583   4.067   3.737  1.00  0.00       O   O
HETATM   55  N   DGN A   4       6.719   4.515   1.847  1.00  0.00       N   N
HETATM   56  H   DGN A   4       7.134   4.151   1.038  1.00  0.00       H   H
HETATM   57  CA  DGN A   4       6.769   5.964   2.090  1.00  0.00       C   C
HETATM   58  CB  DGN A   4       7.733   6.255   3.239  1.00  0.00       C   C
HETATM   59  CG  DGN A   4       9.080   5.589   2.959  1.00  0.00       C   C
HETATM   60  CD  DGN A   4       9.643   6.114   1.665  1.00  0.00       C   C
HETATM   61  OE1 DGN A   4      10.339   7.107   1.666  1.00  0.00       O   O
HETATM   62  NE2 DGN A   4       9.376   5.481   0.505  1.00  0.00       N   N
HETATM   63 1HE2 DGN A   4      10.041   4.904   0.102  1.00  0.00       H   H
HETATM   64 2HE2 DGN A   4       8.516   5.604   0.074  1.00  0.00       H   H
HETATM   65 2HG  DGN A   4       9.771   5.810   3.772  1.00  0.00       H   H
HETATM   66 3HG  DGN A   4       8.942   4.510   2.883  1.00  0.00       H   H
HETATM   67 2HB  DGN A   4       7.873   7.332   3.333  1.00  0.00       H   H
HETATM   68 3HB  DGN A   4       7.319   5.862   4.168  1.00  0.00       H   H
HETATM   69  HA  DGN A   4       7.115   6.470   1.189  1.00  0.00       H   H
HETATM   70  C   DGN A   4       5.393   6.459   2.448  1.00  0.00       C   C
HETATM   71  O   DGN A   4       5.215   7.158   3.445  1.00  0.00       O   O
HETATM   72  N   DAI A   5       4.408   6.097   1.633  1.00  0.00       N   N
HETATM   73  H   DAI A   5       4.613   5.539   0.854  1.00  0.00       H   H
HETATM   74  CA  DAI A   5       3.019   6.514   1.870  1.00  0.00       C   C
HETATM   75  CB  DAI A   5       2.079   5.682   0.995  1.00  0.00       C   C
HETATM   76  CG2 DAI A   5       2.202   6.138  -0.461  1.00  0.00       C   C
HETATM   77 1HG2 DAI A   5       2.206   5.266  -1.116  1.00  0.00       H   H
HETATM   78 2HG2 DAI A   5       1.357   6.778  -0.714  1.00  0.00       H   H
HETATM   79 3HG2 DAI A   5       3.130   6.694  -0.591  1.00  0.00       H   H
HETATM   80  CG1 DAI A   5       2.459   4.205   1.101  1.00  0.00       C   C
HETATM   81  CD1 DAI A   5       2.435   3.776   2.569  1.00  0.00       C   C
HETATM   82 1HD1 DAI A   5       1.947   2.805   2.656  1.00  0.00       H   H
HETATM   83 2HD1 DAI A   5       3.456   3.705   2.943  1.00  0.00       H   H
HETATM   84 3HD1 DAI A   5       1.884   4.512   3.155  1.00  0.00       H   H
HETATM   85 2HG1 DAI A   5       1.746   3.604   0.535  1.00  0.00       H   H
HETATM   86 3HG1 DAI A   5       3.461   4.057   0.696  1.00  0.00       H   H
HETATM   87  HB  DAI A   5       1.053   5.819   1.333  1.00  0.00       H   H
HETATM   88  HA  DAI A   5       2.768   6.362   2.920  1.00  0.00       H   H
HETATM   89  C   DAI A   5       2.867   7.974   1.524  1.00  0.00       C   C
HETATM   90  O   DAI A   5       3.855   8.680   1.322  1.00  0.00       O   O
ATOM     91  N   ILE A   6       1.622   8.433   1.454  1.00  0.00       N   N
ATOM     92  H   ILE A   6       0.876   7.821   1.625  1.00  0.00       H   H
ATOM     93  CA  ILE A   6       1.339   9.826   1.129  1.00  0.00       C   C
ATOM     94  HA  ILE A   6       2.216  10.409   1.370  1.00  0.00       H   H
ATOM     95  CB  ILE A   6       1.037  10.004  -0.371  1.00  0.00       C   C
ATOM     96  HB  ILE A   6       1.948   9.832  -0.922  1.00  0.00       H   H
ATOM     97  CG2 ILE A   6       0.007   8.982  -0.828  1.00  0.00       C   C
ATOM     98 1HG2 ILE A   6       0.447   8.336  -1.573  1.00  0.00       H   H
ATOM     99 2HG2 ILE A   6      -0.312   8.390   0.017  1.00  0.00       H   H
ATOM    100 3HG2 ILE A   6      -0.844   9.493  -1.252  1.00  0.00       H   H
ATOM    101  CG1 ILE A   6       0.544  11.425  -0.649  1.00  0.00       C   C
ATOM    102 1HG1 ILE A   6      -0.534  11.429  -0.668  1.00  0.00       H   H
ATOM    103 2HG1 ILE A   6       0.888  12.078   0.141  1.00  0.00       H   H
ATOM    104  CD1 ILE A   6       1.034  11.988  -1.964  1.00  0.00       C   C
ATOM    105 1HD1 ILE A   6       0.728  13.020  -2.051  1.00  0.00       H   H
ATOM    106 2HD1 ILE A   6       2.111  11.926  -2.005  1.00  0.00       H   H
ATOM    107 3HD1 ILE A   6       0.611  11.418  -2.779  1.00  0.00       H   H
ATOM    108  C   ILE A   6       0.160  10.351   1.940  1.00  0.00       C   C
ATOM    109  O   ILE A   6       0.138  11.514   2.341  1.00  0.00       O   O
ATOM    110  N   SER A   7      -0.820   9.484   2.179  1.00  0.00       N   N
ATOM    111  H   SER A   7      -0.744   8.571   1.832  1.00  0.00       H   H
ATOM    112  CA  SER A   7      -2.005   9.861   2.941  1.00  0.00       C   C
ATOM    113  HA  SER A   7      -2.073  10.939   2.936  1.00  0.00       H   H
ATOM    114  CB  SER A   7      -3.261   9.279   2.291  1.00  0.00       C   C
ATOM    115 1HB  SER A   7      -3.137   8.214   2.164  1.00  0.00       H   H
ATOM    116 2HB  SER A   7      -4.113   9.469   2.927  1.00  0.00       H   H
ATOM    117  OG  SER A   7      -3.498   9.866   1.023  1.00  0.00       O   O
ATOM    118  HG  SER A   7      -4.356   9.586   0.695  1.00  0.00       H   H
ATOM    119  C   SER A   7      -1.897   9.381   4.385  1.00  0.00       C   C
ATOM    120  O   SER A   7      -1.368   8.304   4.655  1.00  0.00       O   O
HETATM  121  N   DTH A   8      -2.402  10.191   5.310  1.00  0.00       N   N
HETATM  122  H   DTH A   8      -2.811  11.037   5.033  1.00  0.00       H   H
HETATM  123  CA  DTH A   8      -2.363   9.848   6.738  1.00  0.00       C   C
HETATM  124  CB  DTH A   8      -0.941  10.039   7.270  1.00  0.00       C   C
HETATM  125  CG2 DTH A   8      -0.453  11.448   6.928  1.00  0.00       C   C
HETATM  126 1HG2 DTH A   8       0.019  11.441   5.945  1.00  0.00       H   H
HETATM  127 2HG2 DTH A   8      -1.301  12.133   6.918  1.00  0.00       H   H
HETATM  128 3HG2 DTH A   8       0.269  11.774   7.676  1.00  0.00       H   H
HETATM  129  OG1 DTH A   8      -0.074   9.075   6.667  1.00  0.00       O   O
HETATM  130  HB  DTH A   8      -0.936   9.905   8.352  1.00  0.00       H   H
HETATM  131  HA  DTH A   8      -3.046  10.496   7.287  1.00  0.00       H   H
HETATM  132  C   DTH A   8      -2.779   8.411   6.921  1.00  0.00       C   C
HETATM  133  O   DTH A   8      -2.225   7.696   7.756  1.00  0.00       O   O
ATOM    134  N   ALA A   9      -3.761   7.980   6.137  1.00  0.00       N   N
ATOM    135  H   ALA A   9      -4.163   8.598   5.491  1.00  0.00       H   H
ATOM    136  CA  ALA A   9      -4.255   6.611   6.213  1.00  0.00       C   C
ATOM    137  HA  ALA A   9      -4.831   6.514   7.122  1.00  0.00       H   H
ATOM    138  CB  ALA A   9      -5.174   6.315   5.037  1.00  0.00       C   C
ATOM    139 1HB  ALA A   9      -5.878   7.126   4.919  1.00  0.00       H   H
ATOM    140 2HB  ALA A   9      -4.586   6.214   4.137  1.00  0.00       H   H
ATOM    141 3HB  ALA A   9      -5.710   5.397   5.222  1.00  0.00       H   H
ATOM    142  C   ALA A   9      -3.102   5.613   6.250  1.00  0.00       C   C
ATOM    143  O   ALA A   9      -2.920   4.829   7.155  1.00  0.00       O   O
HETATM  144  N   END A  10      -2.240   5.636   5.170  1.00  0.00       N   N
HETATM  145  H   END A  10      -2.442   6.336   4.410  1.00  0.00       H   H
HETATM  146  CA  END A  10      -1.103   4.704   5.131  1.00  0.00       C   C
HETATM  147  CB  END A  10      -0.658   4.494   3.668  1.00  0.00       C   C
HETATM  148  CG  END A  10      -1.788   4.552   2.622  1.00  0.00       C   C
HETATM  149  CD  END A  10      -1.224   4.296   1.211  1.00  0.00       C   C
HETATM  150  ND  END A  10      -1.825   3.000   0.856  1.00  0.00       N   N
HETATM  151  CZ  END A  10      -2.715   2.639   1.846  1.00  0.00       C   C
HETATM  152  NZ  END A  10      -3.433   1.558   1.782  1.00  0.00       N   N
HETATM  153  HZ  END A  10      -4.098   1.321   2.564  1.00  0.00       H   H
HETATM  154  NG  END A  10      -2.781   3.511   2.907  1.00  0.00       N   N
HETATM  155  HNG END A  10      -3.430   3.408   3.731  1.00  0.00       H   H
HETATM  156  HND END A  10      -1.643   2.409   0.004  1.00  0.00       H   H
HETATM  157 1HD  END A  10      -1.539   5.080   0.490  1.00  0.00       H   H
HETATM  158 2HD  END A  10      -0.116   4.220   1.216  1.00  0.00       H   H
HETATM  159  HG  END A  10      -2.261   5.560   2.662  1.00  0.00       H   H
HETATM  160 2HB  END A  10       0.082   5.283   3.417  1.00  0.00       H   H
HETATM  161 3HB  END A  10      -0.175   3.496   3.596  1.00  0.00       H   H
HETATM  162  HA  END A  10      -1.412   3.729   5.571  1.00  0.00       H   H
HETATM  163  C   END A  10       0.050   5.272   5.932  1.00  0.00       C   C
HETATM  164  O   END A  10       0.672   4.459   6.617  1.00  0.00       O   O
ATOM    165  N   ILE A  11       0.371   6.560   5.867  1.00  0.00       N   N
ATOM    166  H   ILE A  11      -0.162   7.158   5.303  1.00  0.00       H   H
ATOM    167  CA  ILE A  11       1.497   7.105   6.616  1.00  0.00       C   C
ATOM    168  HA  ILE A  11       1.652   6.481   7.485  1.00  0.00       H   H
ATOM    169  CB  ILE A  11       2.789   7.095   5.776  1.00  0.00       C   C
ATOM    170  HB  ILE A  11       2.610   7.661   4.875  1.00  0.00       H   H
ATOM    171  CG2 ILE A  11       3.921   7.765   6.539  1.00  0.00       C   C
ATOM    172 1HG2 ILE A  11       3.764   8.834   6.552  1.00  0.00       H   H
ATOM    173 2HG2 ILE A  11       3.941   7.394   7.553  1.00  0.00       H   H
ATOM    174 3HG2 ILE A  11       4.861   7.545   6.056  1.00  0.00       H   H
ATOM    175  CG1 ILE A  11       3.168   5.662   5.400  1.00  0.00       C   C
ATOM    176 1HG1 ILE A  11       2.313   5.174   4.959  1.00  0.00       H   H
ATOM    177 2HG1 ILE A  11       3.973   5.688   4.680  1.00  0.00       H   H
ATOM    178  CD1 ILE A  11       3.622   4.828   6.577  1.00  0.00       C   C
ATOM    179 1HD1 ILE A  11       4.688   4.663   6.512  1.00  0.00       H   H
ATOM    180 2HD1 ILE A  11       3.392   5.345   7.496  1.00  0.00       H   H
ATOM    181 3HD1 ILE A  11       3.111   3.876   6.563  1.00  0.00       H   H
ATOM    182  C   ILE A  11       1.213   8.530   7.075  1.00  0.00       C   C
ATOM    183  O   ILE A  11       1.627   8.938   8.161  1.00  0.00       O   O
ENDMDL
CONECT    4    3
CONECT   13   10
CONECT   12   11
CONECT    5    3
CONECT   20    8
CONECT   19   14
CONECT   18   15
CONECT    6    3
CONECT   21    8
CONECT   23   25    7   24
CONECT    3    1    4    5    6
CONECT    7    1   22    8   23
CONECT    8    9   20    7   21
CONECT   10    9   13   11
CONECT   14    9   19   15
CONECT   11   12   16   10
CONECT   15   14   16   18
CONECT    9   14    8   10
CONECT   16   17   11   15
CONECT    2    1
CONECT   22    7
CONECT   17   16
CONECT    1    3    7    2
CONECT   24   23
CONECT   25   27   23   26
CONECT   53   46   54   55
CONECT   63   62
CONECT   67   58
CONECT   64   62
CONECT   65   59
CONECT   68   58
CONECT   66   59
CONECT   70   72   71   57
CONECT   57   58   70   55   69
CONECT   58   67   68   57   59
CONECT   60   62   61   59
CONECT   59   58   66   65   60
CONECT   56   55
CONECT   69   57
CONECT   55   56   57   53
CONECT   62   64   63   60
CONECT   71   70
CONECT   61   60
CONECT   82   81
CONECT   77   76
CONECT   83   81
CONECT   85   80
CONECT   78   76
CONECT   84   81
CONECT   86   80
CONECT   79   76
CONECT   89   74   91   90
CONECT   74   72   88   75   89
CONECT   75   74   76   80   87
CONECT   81   82   83   80   84
CONECT   80   85   86   75   81
CONECT   76   78   79   77   75
CONECT   73   72
CONECT   88   74
CONECT   87   75
CONECT   72   70   74   73
CONECT   90   89
CONECT   91   93   89   92
CONECT  119  121  112  120
CONECT  126  125
CONECT  127  125
CONECT  128  125
CONECT  132  133  134  123
CONECT  123  121  124  131  132
CONECT  124  130  125  123  129
CONECT  125  124  127  128  126
CONECT  122  121
CONECT  131  123
CONECT  130  124
CONECT  121  119  122  123
CONECT  133  132
CONECT  129  124
CONECT  142  144  136  143
CONECT  134  132  135  136
CONECT  157  149
CONECT  160  147
CONECT  158  149
CONECT  161  147
CONECT  163  164  146  165
CONECT  146  144  162  163  147
CONECT  147  148  161  160  146
CONECT  149  148  157  150  158
CONECT  148  154  159  147  149
CONECT  151  152  154  150
CONECT  145  144
CONECT  162  146
CONECT  159  148
CONECT  156  150
CONECT  155  154
CONECT  153  152
CONECT  144  142  145  146
CONECT  150  156  151  149
CONECT  154  155  148  151
CONECT  152  153  151
CONECT  164  163
CONECT  165  163  166  167
MODEL       16
HETATM    1  N   DNP A   1       1.366  -0.021  -0.036  1.00  0.00       N   N
HETATM    2  H   DNP A   1       1.718  -0.929  -0.321  1.00  0.00       H   H
HETATM    3  C10 DNP A   1       1.865   0.262   1.328  1.00  0.00       C   C
HETATM    4 1H1  DNP A   1       2.472  -0.593   1.697  1.00  0.00       H   H
HETATM    5 2H1  DNP A   1       2.497   1.177   1.295  1.00  0.00       H   H
HETATM    6 3H1  DNP A   1       1.014   0.424   2.024  1.00  0.00       H   H
HETATM    7  CA  DNP A   1       1.861   0.996  -1.009  1.00  0.00       C   C
HETATM    8  CB  DNP A   1       1.214   0.756  -2.375  1.00  0.00       C   C
HETATM    9  CG  DNP A   1       1.539   1.804  -3.412  1.00  0.00       C   C
HETATM   10  CD1 DNP A   1       1.920   1.392  -4.680  1.00  0.00       C   C
HETATM   11  CE1 DNP A   1       2.219   2.328  -5.657  1.00  0.00       C   C
HETATM   12 1HE  DNP A   1       2.527   1.992  -6.670  1.00  0.00       H   H
HETATM   13 1HD  DNP A   1       1.983   0.307  -4.913  1.00  0.00       H   H
HETATM   14  CD2 DNP A   1       1.458   3.159  -3.122  1.00  0.00       C   C
HETATM   15  CE2 DNP A   1       1.754   4.095  -4.101  1.00  0.00       C   C
HETATM   16  CZ  DNP A   1       2.134   3.680  -5.367  1.00  0.00       C   C
HETATM   17  HZ  DNP A   1       2.374   4.429  -6.151  1.00  0.00       H   H
HETATM   18 2HE  DNP A   1       1.685   5.179  -3.870  1.00  0.00       H   H
HETATM   19 2HD  DNP A   1       1.156   3.494  -2.108  1.00  0.00       H   H
HETATM   20 2HB  DNP A   1       0.108   0.707  -2.248  1.00  0.00       H   H
HETATM   21 3HB  DNP A   1       1.578  -0.224  -2.755  1.00  0.00       H   H
HETATM   22  HA  DNP A   1       1.590   2.008  -0.625  1.00  0.00       H   H
HETATM   23  C   DNP A   1       3.369   0.907  -1.181  1.00  0.00       C   C
HETATM   24  O   DNP A   1       3.875  -0.212  -1.270  1.00  0.00       O   O
ATOM     25  N   ILE A   2       4.079   2.029  -1.241  1.00  0.00       N   N
ATOM     26  H   ILE A   2       3.619   2.890  -1.164  1.00  0.00       H   H
ATOM     27  CA  ILE A   2       5.526   2.008  -1.419  1.00  0.00       C   C
ATOM     28  HA  ILE A   2       5.803   1.027  -1.777  1.00  0.00       H   H
ATOM     29  CB  ILE A   2       5.981   3.050  -2.458  1.00  0.00       C   C
ATOM     30  HB  ILE A   2       7.043   2.935  -2.608  1.00  0.00       H   H
ATOM     31  CG2 ILE A   2       5.285   2.809  -3.789  1.00  0.00       C   C
ATOM     32 1HG2 ILE A   2       5.666   1.903  -4.236  1.00  0.00       H   H
ATOM     33 2HG2 ILE A   2       4.222   2.710  -3.626  1.00  0.00       H   H
ATOM     34 3HG2 ILE A   2       5.472   3.642  -4.449  1.00  0.00       H   H
ATOM     35  CG1 ILE A   2       5.697   4.465  -1.951  1.00  0.00       C   C
ATOM     36 1HG1 ILE A   2       5.605   4.445  -0.876  1.00  0.00       H   H
ATOM     37 2HG1 ILE A   2       6.520   5.109  -2.225  1.00  0.00       H   H
ATOM     38  CD1 ILE A   2       4.428   5.066  -2.513  1.00  0.00       C   C
ATOM     39 1HD1 ILE A   2       4.526   5.178  -3.583  1.00  0.00       H   H
ATOM     40 2HD1 ILE A   2       3.594   4.417  -2.293  1.00  0.00       H   H
ATOM     41 3HD1 ILE A   2       4.259   6.035  -2.065  1.00  0.00       H   H
ATOM     42  C   ILE A   2       6.245   2.274  -0.101  1.00  0.00       C   C
ATOM     43  O   ILE A   2       7.390   2.725  -0.086  1.00  0.00       O   O
ATOM     44  N   SER A   3       5.566   1.989   1.006  1.00  0.00       N   N
ATOM     45  H   SER A   3       4.656   1.632   0.929  1.00  0.00       H   H
ATOM     46  CA  SER A   3       6.139   2.199   2.330  1.00  0.00       C   C
ATOM     47  HA  SER A   3       5.537   1.653   3.042  1.00  0.00       H   H
ATOM     48  CB  SER A   3       7.573   1.667   2.379  1.00  0.00       C   C
ATOM     49 1HB  SER A   3       7.771   1.093   1.486  1.00  0.00       H   H
ATOM     50 2HB  SER A   3       8.260   2.499   2.433  1.00  0.00       H   H
ATOM     51  OG  SER A   3       7.770   0.836   3.509  1.00  0.00       O   O
ATOM     52  HG  SER A   3       8.710   0.761   3.692  1.00  0.00       H   H
ATOM     53  C   SER A   3       6.120   3.678   2.702  1.00  0.00       C   C
ATOM     54  O   SER A   3       5.577   4.062   3.737  1.00  0.00       O   O
HETATM   55  N   DGN A   4       6.718   4.504   1.849  1.00  0.00       N   N
HETATM   56  H   DGN A   4       7.133   4.137   1.041  1.00  0.00       H   H
HETATM   57  CA  DGN A   4       6.771   5.952   2.089  1.00  0.00       C   C
HETATM   58  CB  DGN A   4       7.734   6.243   3.240  1.00  0.00       C   C
HETATM   59  CG  DGN A   4       9.079   5.573   2.964  1.00  0.00       C   C
HETATM   60  CD  DGN A   4       9.646   6.093   1.669  1.00  0.00       C   C
HETATM   61  OE1 DGN A   4      10.343   7.085   1.668  1.00  0.00       O   O
HETATM   62  NE2 DGN A   4       9.381   5.456   0.510  1.00  0.00       N   N
HETATM   63 1HE2 DGN A   4      10.044   4.872   0.114  1.00  0.00       H   H
HETATM   64 2HE2 DGN A   4       8.524   5.583   0.074  1.00  0.00       H   H
HETATM   65 2HG  DGN A   4       9.770   5.794   3.777  1.00  0.00       H   H
HETATM   66 3HG  DGN A   4       8.939   4.494   2.891  1.00  0.00       H   H
HETATM   67 2HB  DGN A   4       7.876   7.320   3.332  1.00  0.00       H   H
HETATM   68 3HB  DGN A   4       7.317   5.853   4.169  1.00  0.00       H   H
HETATM   69  HA  DGN A   4       7.121   6.456   1.188  1.00  0.00       H   H
HETATM   70  C   DGN A   4       5.396   6.452   2.444  1.00  0.00       C   C
HETATM   71  O   DGN A   4       5.218   7.154   3.438  1.00  0.00       O   O
HETATM   72  N   DAI A   5       4.412   6.091   1.627  1.00  0.00       N   N
HETATM   73  H   DAI A   5       4.616   5.531   0.850  1.00  0.00       H   H
HETATM   74  CA  DAI A   5       3.024   6.512   1.861  1.00  0.00       C   C
HETATM   75  CB  DAI A   5       2.083   5.681   0.986  1.00  0.00       C   C
HETATM   76  CG2 DAI A   5       2.210   6.133  -0.471  1.00  0.00       C   C
HETATM   77 1HG2 DAI A   5       2.213   5.260  -1.124  1.00  0.00       H   H
HETATM   78 2HG2 DAI A   5       1.367   6.775  -0.726  1.00  0.00       H   H
HETATM   79 3HG2 DAI A   5       3.140   6.687  -0.600  1.00  0.00       H   H
HETATM   80  CG1 DAI A   5       2.459   4.203   1.096  1.00  0.00       C   C
HETATM   81  CD1 DAI A   5       2.431   3.777   2.565  1.00  0.00       C   C
HETATM   82 1HD1 DAI A   5       1.940   2.807   2.653  1.00  0.00       H   H
HETATM   83 2HD1 DAI A   5       3.451   3.704   2.941  1.00  0.00       H   H
HETATM   84 3HD1 DAI A   5       1.881   4.516   3.148  1.00  0.00       H   H
HETATM   85 2HG1 DAI A   5       1.746   3.603   0.530  1.00  0.00       H   H
HETATM   86 3HG1 DAI A   5       3.461   4.051   0.692  1.00  0.00       H   H
HETATM   87  HB  DAI A   5       1.056   5.821   1.321  1.00  0.00       H   H
HETATM   88  HA  DAI A   5       2.770   6.363   2.911  1.00  0.00       H   H
HETATM   89  C   DAI A   5       2.876   7.972   1.512  1.00  0.00       C   C
HETATM   90  O   DAI A   5       3.866   8.675   1.310  1.00  0.00       O   O
ATOM     91  N   ILE A   6       1.632   8.434   1.438  1.00  0.00       N   N
ATOM     92  H   ILE A   6       0.885   7.824   1.610  1.00  0.00       H   H
ATOM     93  CA  ILE A   6       1.354   9.827   1.110  1.00  0.00       C   C
ATOM     94  HA  ILE A   6       2.232  10.408   1.352  1.00  0.00       H   H
ATOM     95  CB  ILE A   6       1.054  10.002  -0.390  1.00  0.00       C   C
ATOM     96  HB  ILE A   6       1.966   9.827  -0.940  1.00  0.00       H   H
ATOM     97  CG2 ILE A   6       0.022   8.982  -0.847  1.00  0.00       C   C
ATOM     98 1HG2 ILE A   6       0.462   8.333  -1.590  1.00  0.00       H   H
ATOM     99 2HG2 ILE A   6      -0.300   8.393  -0.002  1.00  0.00       H   H
ATOM    100 3HG2 ILE A   6      -0.827   9.494  -1.274  1.00  0.00       H   H
ATOM    101  CG1 ILE A   6       0.566  11.425  -0.672  1.00  0.00       C   C
ATOM    102 1HG1 ILE A   6      -0.513  11.431  -0.693  1.00  0.00       H   H
ATOM    103 2HG1 ILE A   6       0.910  12.078   0.117  1.00  0.00       H   H
ATOM    104  CD1 ILE A   6       1.059  11.983  -1.988  1.00  0.00       C   C
ATOM    105 1HD1 ILE A   6       0.753  13.015  -2.079  1.00  0.00       H   H
ATOM    106 2HD1 ILE A   6       2.136  11.921  -2.025  1.00  0.00       H   H
ATOM    107 3HD1 ILE A   6       0.638  11.411  -2.802  1.00  0.00       H   H
ATOM    108  C   ILE A   6       0.174  10.356   1.918  1.00  0.00       C   C
ATOM    109  O   ILE A   6       0.154  11.521   2.317  1.00  0.00       O   O
ATOM    110  N   SER A   7      -0.808   9.493   2.157  1.00  0.00       N   N
ATOM    111  H   SER A   7      -0.734   8.578   1.812  1.00  0.00       H   H
ATOM    112  CA  SER A   7      -1.993   9.874   2.917  1.00  0.00       C   C
ATOM    113  HA  SER A   7      -2.059  10.952   2.910  1.00  0.00       H   H
ATOM    114  CB  SER A   7      -3.250   9.294   2.265  1.00  0.00       C   C
ATOM    115 1HB  SER A   7      -3.612   9.980   1.514  1.00  0.00       H   H
ATOM    116 2HB  SER A   7      -3.009   8.348   1.804  1.00  0.00       H   H
ATOM    117  OG  SER A   7      -4.273   9.088   3.224  1.00  0.00       O   O
ATOM    118  HG  SER A   7      -5.119   9.007   2.778  1.00  0.00       H   H
ATOM    119  C   SER A   7      -1.889   9.397   4.362  1.00  0.00       C   C
ATOM    120  O   SER A   7      -1.364   8.318   4.634  1.00  0.00       O   O
HETATM  121  N   DTH A   8      -2.394  10.209   5.284  1.00  0.00       N   N
HETATM  122  H   DTH A   8      -2.800  11.056   5.005  1.00  0.00       H   H
HETATM  123  CA  DTH A   8      -2.358   9.869   6.713  1.00  0.00       C   C
HETATM  124  CB  DTH A   8      -0.937  10.056   7.248  1.00  0.00       C   C
HETATM  125  CG2 DTH A   8      -0.445  11.464   6.905  1.00  0.00       C   C
HETATM  126 1HG2 DTH A   8       0.166  11.426   6.003  1.00  0.00       H   H
HETATM  127 2HG2 DTH A   8      -1.302  12.116   6.736  1.00  0.00       H   H
HETATM  128 3HG2 DTH A   8       0.150  11.852   7.731  1.00  0.00       H   H
HETATM  129  OG1 DTH A   8      -0.071   9.090   6.647  1.00  0.00       O   O
HETATM  130  HB  DTH A   8      -0.934   9.924   8.329  1.00  0.00       H   H
HETATM  131  HA  DTH A   8      -3.041  10.519   7.259  1.00  0.00       H   H
HETATM  132  C   DTH A   8      -2.778   8.433   6.898  1.00  0.00       C   C
HETATM  133  O   DTH A   8      -2.228   7.718   7.735  1.00  0.00       O   O
ATOM    134  N   ALA A   9      -3.761   8.004   6.113  1.00  0.00       N   N
ATOM    135  H   ALA A   9      -4.159   8.621   5.465  1.00  0.00       H   H
ATOM    136  CA  ALA A   9      -4.258   6.636   6.190  1.00  0.00       C   C
ATOM    137  HA  ALA A   9      -4.836   6.542   7.098  1.00  0.00       H   H
ATOM    138  CB  ALA A   9      -5.176   6.340   5.013  1.00  0.00       C   C
ATOM    139 1HB  ALA A   9      -5.877   7.153   4.892  1.00  0.00       H   H
ATOM    140 2HB  ALA A   9      -4.586   6.236   4.114  1.00  0.00       H   H
ATOM    141 3HB  ALA A   9      -5.715   5.423   5.198  1.00  0.00       H   H
ATOM    142  C   ALA A   9      -3.108   5.635   6.231  1.00  0.00       C   C
ATOM    143  O   ALA A   9      -2.929   4.852   7.138  1.00  0.00       O   O
HETATM  144  N   END A  10      -2.244   5.654   5.153  1.00  0.00       N   N
HETATM  145  H   END A  10      -2.443   6.353   4.390  1.00  0.00       H   H
HETATM  146  CA  END A  10      -1.109   4.719   5.117  1.00  0.00       C   C
HETATM  147  CB  END A  10      -0.662   4.505   3.655  1.00  0.00       C   C
HETATM  148  CG  END A  10      -1.790   4.564   2.607  1.00  0.00       C   C
HETATM  149  CD  END A  10      -1.224   4.304   1.198  1.00  0.00       C   C
HETATM  150  ND  END A  10      -1.828   3.009   0.844  1.00  0.00       N   N
HETATM  151  CZ  END A  10      -2.721   2.652   1.833  1.00  0.00       C   C
HETATM  152  NZ  END A  10      -3.441   1.573   1.770  1.00  0.00       N   N
HETATM  153  HZ  END A  10      -4.109   1.339   2.550  1.00  0.00       H   H
HETATM  154  NG  END A  10      -2.787   3.526   2.892  1.00  0.00       N   N
HETATM  155  HNG END A  10      -3.437   3.426   3.716  1.00  0.00       H   H
HETATM  156  HND END A  10      -1.646   2.415  -0.007  1.00  0.00       H   H
HETATM  157 1HD  END A  10      -1.536   5.088   0.475  1.00  0.00       H   H
HETATM  158 2HD  END A  10      -0.116   4.225   1.204  1.00  0.00       H   H
HETATM  159  HG  END A  10      -2.260   5.573   2.645  1.00  0.00       H   H
HETATM  160 2HB  END A  10       0.080   5.291   3.404  1.00  0.00       H   H
HETATM  161 3HB  END A  10      -0.182   3.505   3.585  1.00  0.00       H   H
HETATM  162  HA  END A  10      -1.422   3.745   5.558  1.00  0.00       H   H
HETATM  163  C   END A  10       0.044   5.285   5.919  1.00  0.00       C   C
HETATM  164  O   END A  10       0.662   4.472   6.607  1.00  0.00       O   O
ATOM    165  N   ILE A  11       0.369   6.572   5.853  1.00  0.00       N   N
ATOM    166  H   ILE A  11      -0.162   7.170   5.287  1.00  0.00       H   H
ATOM    167  CA  ILE A  11       1.495   7.115   6.602  1.00  0.00       C   C
ATOM    168  HA  ILE A  11       1.646   6.493   7.473  1.00  0.00       H   H
ATOM    169  CB  ILE A  11       2.787   7.101   5.765  1.00  0.00       C   C
ATOM    170  HB  ILE A  11       2.611   7.665   4.862  1.00  0.00       H   H
ATOM    171  CG2 ILE A  11       3.920   7.770   6.529  1.00  0.00       C   C
ATOM    172 1HG2 ILE A  11       4.864   7.519   6.066  1.00  0.00       H   H
ATOM    173 2HG2 ILE A  11       3.784   8.841   6.508  1.00  0.00       H   H
ATOM    174 3HG2 ILE A  11       3.918   7.426   7.552  1.00  0.00       H   H
ATOM    175  CG1 ILE A  11       3.164   5.665   5.392  1.00  0.00       C   C
ATOM    176 1HG1 ILE A  11       2.309   5.178   4.952  1.00  0.00       H   H
ATOM    177 2HG1 ILE A  11       3.970   5.688   4.673  1.00  0.00       H   H
ATOM    178  CD1 ILE A  11       3.616   4.833   6.572  1.00  0.00       C   C
ATOM    179 1HD1 ILE A  11       4.535   5.240   6.969  1.00  0.00       H   H
ATOM    180 2HD1 ILE A  11       2.854   4.849   7.337  1.00  0.00       H   H
ATOM    181 3HD1 ILE A  11       3.783   3.815   6.251  1.00  0.00       H   H
ATOM    182  C   ILE A  11       1.214   8.542   7.059  1.00  0.00       C   C
ATOM    183  O   ILE A  11       1.614   8.946   8.151  1.00  0.00       O   O
ENDMDL
CONECT    4    3
CONECT   13   10
CONECT   12   11
CONECT    5    3
CONECT   20    8
CONECT   19   14
CONECT   18   15
CONECT    6    3
CONECT   21    8
CONECT   23   24    7   25
CONECT    3    6    1    5    4
CONECT    7    1   22    8   23
CONECT    8    7   21    9   20
CONECT   10   11    9   13
CONECT   14   19   15    9
CONECT   11   12   10   16
CONECT   15   18   16   14
CONECT    9    8   10   14
CONECT   16   11   15   17
CONECT    2    1
CONECT   22    7
CONECT   17   16
CONECT    1    7    2    3
CONECT   24   23
CONECT   25   26   23   27
CONECT   53   46   55   54
CONECT   63   62
CONECT   67   58
CONECT   64   62
CONECT   65   59
CONECT   68   58
CONECT   66   59
CONECT   70   72   57   71
CONECT   57   70   69   55   58
CONECT   58   59   57   67   68
CONECT   60   59   61   62
CONECT   59   58   65   60   66
CONECT   56   55
CONECT   69   57
CONECT   55   56   57   53
CONECT   62   63   60   64
CONECT   71   70
CONECT   61   60
CONECT   82   81
CONECT   77   76
CONECT   83   81
CONECT   85   80
CONECT   78   76
CONECT   84   81
CONECT   86   80
CONECT   79   76
CONECT   89   90   91   74
CONECT   74   72   88   75   89
CONECT   75   74   76   80   87
CONECT   81   83   82   84   80
CONECT   80   85   81   86   75
CONECT   76   77   78   75   79
CONECT   73   72
CONECT   88   74
CONECT   87   75
CONECT   72   70   74   73
CONECT   90   89
CONECT   91   89   92   93
CONECT  119  120  112  121
CONECT  126  125
CONECT  127  125
CONECT  128  125
CONECT  132  133  134  123
CONECT  123  132  124  131  121
CONECT  124  130  125  123  129
CONECT  125  126  124  127  128
CONECT  122  121
CONECT  131  123
CONECT  130  124
CONECT  121  119  122  123
CONECT  133  132
CONECT  129  124
CONECT  142  143  144  136
CONECT  134  132  135  136
CONECT  157  149
CONECT  160  147
CONECT  158  149
CONECT  161  147
CONECT  163  146  164  165
CONECT  146  147  144  163  162
CONECT  147  148  146  161  160
CONECT  149  148  157  150  158
CONECT  148  147  149  154  159
CONECT  151  152  154  150
CONECT  145  144
CONECT  162  146
CONECT  159  148
CONECT  156  150
CONECT  155  154
CONECT  153  152
CONECT  144  145  142  146
CONECT  150  149  151  156
CONECT  154  148  155  151
CONECT  152  153  151
CONECT  164  163
CONECT  165  163  166  167
MODEL       17
HETATM    1  N   DNP A   1       1.379  -0.017  -0.027  1.00  0.00       N   N
HETATM    2  H   DNP A   1       1.735  -0.925  -0.309  1.00  0.00       H   H
HETATM    3  C10 DNP A   1       1.876   0.270   1.337  1.00  0.00       C   C
HETATM    4 1H1  DNP A   1       2.483  -0.584   1.710  1.00  0.00       H   H
HETATM    5 2H1  DNP A   1       2.509   1.185   1.302  1.00  0.00       H   H
HETATM    6 3H1  DNP A   1       1.025   0.434   2.031  1.00  0.00       H   H
HETATM    7  CA  DNP A   1       1.872   1.000  -1.001  1.00  0.00       C   C
HETATM    8  CB  DNP A   1       1.224   0.757  -2.366  1.00  0.00       C   C
HETATM    9  CG  DNP A   1       1.549   1.804  -3.406  1.00  0.00       C   C
HETATM   10  CD1 DNP A   1       1.931   1.389  -4.672  1.00  0.00       C   C
HETATM   11  CE1 DNP A   1       2.230   2.324  -5.651  1.00  0.00       C   C
HETATM   12 1HE  DNP A   1       2.538   1.986  -6.663  1.00  0.00       H   H
HETATM   13 1HD  DNP A   1       1.997   0.303  -4.903  1.00  0.00       H   H
HETATM   14  CD2 DNP A   1       1.465   3.159  -3.119  1.00  0.00       C   C
HETATM   15  CE2 DNP A   1       1.760   4.093  -4.099  1.00  0.00       C   C
HETATM   16  CZ  DNP A   1       2.142   3.676  -5.364  1.00  0.00       C   C
HETATM   17  HZ  DNP A   1       2.381   4.424  -6.149  1.00  0.00       H   H
HETATM   18 2HE  DNP A   1       1.689   5.178  -3.871  1.00  0.00       H   H
HETATM   19 2HD  DNP A   1       1.162   3.495  -2.106  1.00  0.00       H   H
HETATM   20 2HB  DNP A   1       0.119   0.707  -2.239  1.00  0.00       H   H
HETATM   21 3HB  DNP A   1       1.590  -0.224  -2.745  1.00  0.00       H   H
HETATM   22  HA  DNP A   1       1.600   2.011  -0.619  1.00  0.00       H   H
HETATM   23  C   DNP A   1       3.381   0.913  -1.174  1.00  0.00       C   C
HETATM   24  O   DNP A   1       3.888  -0.206  -1.262  1.00  0.00       O   O
ATOM     25  N   ILE A   2       4.089   2.036  -1.236  1.00  0.00       N   N
ATOM     26  H   ILE A   2       3.627   2.897  -1.159  1.00  0.00       H   H
ATOM     27  CA  ILE A   2       5.535   2.017  -1.414  1.00  0.00       C   C
ATOM     28  HA  ILE A   2       5.814   1.036  -1.771  1.00  0.00       H   H
ATOM     29  CB  ILE A   2       5.988   3.058  -2.455  1.00  0.00       C   C
ATOM     30  HB  ILE A   2       7.050   2.945  -2.606  1.00  0.00       H   H
ATOM     31  CG2 ILE A   2       5.291   2.814  -3.786  1.00  0.00       C   C
ATOM     32 1HG2 ILE A   2       5.671   1.905  -4.229  1.00  0.00       H   H
ATOM     33 2HG2 ILE A   2       4.228   2.717  -3.623  1.00  0.00       H   H
ATOM     34 3HG2 ILE A   2       5.480   3.644  -4.449  1.00  0.00       H   H
ATOM     35  CG1 ILE A   2       5.702   4.474  -1.950  1.00  0.00       C   C
ATOM     36 1HG1 ILE A   2       5.611   4.455  -0.876  1.00  0.00       H   H
ATOM     37 2HG1 ILE A   2       6.524   5.119  -2.226  1.00  0.00       H   H
ATOM     38  CD1 ILE A   2       4.431   5.071  -2.513  1.00  0.00       C   C
ATOM     39 1HD1 ILE A   2       4.528   5.182  -3.583  1.00  0.00       H   H
ATOM     40 2HD1 ILE A   2       3.598   4.422  -2.291  1.00  0.00       H   H
ATOM     41 3HD1 ILE A   2       4.261   6.040  -2.066  1.00  0.00       H   H
ATOM     42  C   ILE A   2       6.255   2.286  -0.097  1.00  0.00       C   C
ATOM     43  O   ILE A   2       7.399   2.739  -0.084  1.00  0.00       O   O
ATOM     44  N   SER A   3       5.576   2.002   1.010  1.00  0.00       N   N
ATOM     45  H   SER A   3       4.667   1.643   0.935  1.00  0.00       H   H
ATOM     46  CA  SER A   3       6.150   2.215   2.334  1.00  0.00       C   C
ATOM     47  HA  SER A   3       5.550   1.670   3.047  1.00  0.00       H   H
ATOM     48  CB  SER A   3       7.585   1.686   2.383  1.00  0.00       C   C
ATOM     49 1HB  SER A   3       7.784   1.111   1.491  1.00  0.00       H   H
ATOM     50 2HB  SER A   3       8.271   2.519   2.435  1.00  0.00       H   H
ATOM     51  OG  SER A   3       7.785   0.858   3.515  1.00  0.00       O   O
ATOM     52  HG  SER A   3       7.085   0.202   3.559  1.00  0.00       H   H
ATOM     53  C   SER A   3       6.129   3.695   2.703  1.00  0.00       C   C
ATOM     54  O   SER A   3       5.586   4.080   3.738  1.00  0.00       O   O
HETATM   55  N   DGN A   4       6.724   4.521   1.849  1.00  0.00       N   N
HETATM   56  H   DGN A   4       7.140   4.154   1.041  1.00  0.00       H   H
HETATM   57  CA  DGN A   4       6.775   5.970   2.086  1.00  0.00       C   C
HETATM   58  CB  DGN A   4       7.738   6.264   3.236  1.00  0.00       C   C
HETATM   59  CG  DGN A   4       9.084   5.596   2.960  1.00  0.00       C   C
HETATM   60  CD  DGN A   4       9.650   6.116   1.665  1.00  0.00       C   C
HETATM   61  OE1 DGN A   4      10.346   7.109   1.662  1.00  0.00       O   O
HETATM   62  NE2 DGN A   4       9.385   5.478   0.507  1.00  0.00       N   N
HETATM   63 1HE2 DGN A   4      10.049   4.897   0.109  1.00  0.00       H   H
HETATM   64 2HE2 DGN A   4       8.526   5.601   0.073  1.00  0.00       H   H
HETATM   65 2HG  DGN A   4       9.775   5.819   3.773  1.00  0.00       H   H
HETATM   66 3HG  DGN A   4       8.946   4.517   2.888  1.00  0.00       H   H
HETATM   67 2HB  DGN A   4       7.879   7.341   3.327  1.00  0.00       H   H
HETATM   68 3HB  DGN A   4       7.322   5.875   4.166  1.00  0.00       H   H
HETATM   69  HA  DGN A   4       7.123   6.473   1.184  1.00  0.00       H   H
HETATM   70  C   DGN A   4       5.399   6.468   2.441  1.00  0.00       C   C
HETATM   71  O   DGN A   4       5.221   7.170   3.435  1.00  0.00       O   O
HETATM   72  N   DAI A   5       4.415   6.104   1.626  1.00  0.00       N   N
HETATM   73  H   DAI A   5       4.621   5.543   0.849  1.00  0.00       H   H
HETATM   74  CA  DAI A   5       3.027   6.523   1.860  1.00  0.00       C   C
HETATM   75  CB  DAI A   5       2.087   5.689   0.986  1.00  0.00       C   C
HETATM   76  CG2 DAI A   5       2.213   6.139  -0.471  1.00  0.00       C   C
HETATM   77 1HG2 DAI A   5       2.217   5.265  -1.123  1.00  0.00       H   H
HETATM   78 2HG2 DAI A   5       1.368   6.778  -0.727  1.00  0.00       H   H
HETATM   79 3HG2 DAI A   5       3.141   6.694  -0.601  1.00  0.00       H   H
HETATM   80  CG1 DAI A   5       2.465   4.211   1.098  1.00  0.00       C   C
HETATM   81  CD1 DAI A   5       2.439   3.787   2.567  1.00  0.00       C   C
HETATM   82 1HD1 DAI A   5       1.951   2.817   2.657  1.00  0.00       H   H
HETATM   83 2HD1 DAI A   5       3.460   3.717   2.943  1.00  0.00       H   H
HETATM   84 3HD1 DAI A   5       1.888   4.526   3.150  1.00  0.00       H   H
HETATM   85 2HG1 DAI A   5       1.753   3.609   0.533  1.00  0.00       H   H
HETATM   86 3HG1 DAI A   5       3.467   4.061   0.694  1.00  0.00       H   H
HETATM   87  HB  DAI A   5       1.060   5.827   1.322  1.00  0.00       H   H
HETATM   88  HA  DAI A   5       2.774   6.375   2.910  1.00  0.00       H   H
HETATM   89  C   DAI A   5       2.876   7.981   1.508  1.00  0.00       C   C
HETATM   90  O   DAI A   5       3.865   8.686   1.305  1.00  0.00       O   O
ATOM     91  N   ILE A   6       1.631   8.441   1.435  1.00  0.00       N   N
ATOM     92  H   ILE A   6       0.885   7.830   1.607  1.00  0.00       H   H
ATOM     93  CA  ILE A   6       1.350   9.833   1.105  1.00  0.00       C   C
ATOM     94  HA  ILE A   6       2.227  10.416   1.346  1.00  0.00       H   H
ATOM     95  CB  ILE A   6       1.050  10.006  -0.396  1.00  0.00       C   C
ATOM     96  HB  ILE A   6       1.962   9.831  -0.945  1.00  0.00       H   H
ATOM     97  CG2 ILE A   6       0.020   8.983  -0.851  1.00  0.00       C   C
ATOM     98 1HG2 ILE A   6       0.461   8.334  -1.593  1.00  0.00       H   H
ATOM     99 2HG2 ILE A   6      -0.301   8.394  -0.005  1.00  0.00       H   H
ATOM    100 3HG2 ILE A   6      -0.830   9.493  -1.278  1.00  0.00       H   H
ATOM    101  CG1 ILE A   6       0.559  11.427  -0.679  1.00  0.00       C   C
ATOM    102 1HG1 ILE A   6      -0.520  11.431  -0.700  1.00  0.00       H   H
ATOM    103 2HG1 ILE A   6       0.902  12.082   0.109  1.00  0.00       H   H
ATOM    104  CD1 ILE A   6       1.051  11.985  -1.996  1.00  0.00       C   C
ATOM    105 1HD1 ILE A   6       0.744  13.016  -2.088  1.00  0.00       H   H
ATOM    106 2HD1 ILE A   6       2.128  11.923  -2.034  1.00  0.00       H   H
ATOM    107 3HD1 ILE A   6       0.629  11.412  -2.810  1.00  0.00       H   H
ATOM    108  C   ILE A   6       0.170  10.362   1.913  1.00  0.00       C   C
ATOM    109  O   ILE A   6       0.148  11.526   2.310  1.00  0.00       O   O
ATOM    110  N   SER A   7      -0.811   9.497   2.153  1.00  0.00       N   N
ATOM    111  H   SER A   7      -0.735   8.582   1.810  1.00  0.00       H   H
ATOM    112  CA  SER A   7      -1.996   9.877   2.912  1.00  0.00       C   C
ATOM    113  HA  SER A   7      -2.064  10.954   2.904  1.00  0.00       H   H
ATOM    114  CB  SER A   7      -3.252   9.294   2.262  1.00  0.00       C   C
ATOM    115 1HB  SER A   7      -4.126   9.770   2.681  1.00  0.00       H   H
ATOM    116 2HB  SER A   7      -3.220   9.473   1.197  1.00  0.00       H   H
ATOM    117  OG  SER A   7      -3.342   7.898   2.488  1.00  0.00       O   O
ATOM    118  HG  SER A   7      -4.250   7.664   2.694  1.00  0.00       H   H
ATOM    119  C   SER A   7      -1.891   9.402   4.358  1.00  0.00       C   C
ATOM    120  O   SER A   7      -1.364   8.325   4.632  1.00  0.00       O   O
HETATM  121  N   DTH A   8      -2.396  10.215   5.280  1.00  0.00       N   N
HETATM  122  H   DTH A   8      -2.804  11.061   4.999  1.00  0.00       H   H
HETATM  123  CA  DTH A   8      -2.359   9.877   6.709  1.00  0.00       C   C
HETATM  124  CB  DTH A   8      -0.938  10.068   7.243  1.00  0.00       C   C
HETATM  125  CG2 DTH A   8      -0.449  11.476   6.897  1.00  0.00       C   C
HETATM  126 1HG2 DTH A   8       0.218  11.428   6.036  1.00  0.00       H   H
HETATM  127 2HG2 DTH A   8      -1.304  12.109   6.659  1.00  0.00       H   H
HETATM  128 3HG2 DTH A   8       0.087  11.894   7.749  1.00  0.00       H   H
HETATM  129  OG1 DTH A   8      -0.071   9.102   6.644  1.00  0.00       O   O
HETATM  130  HB  DTH A   8      -0.935   9.938   8.324  1.00  0.00       H   H
HETATM  131  HA  DTH A   8      -3.043  10.527   7.255  1.00  0.00       H   H
HETATM  132  C   DTH A   8      -2.777   8.441   6.896  1.00  0.00       C   C
HETATM  133  O   DTH A   8      -2.225   7.728   7.734  1.00  0.00       O   O
ATOM    134  N   ALA A   9      -3.759   8.008   6.112  1.00  0.00       N   N
ATOM    135  H   ALA A   9      -4.159   8.624   5.464  1.00  0.00       H   H
ATOM    136  CA  ALA A   9      -4.254   6.639   6.192  1.00  0.00       C   C
ATOM    137  HA  ALA A   9      -4.831   6.546   7.101  1.00  0.00       H   H
ATOM    138  CB  ALA A   9      -5.171   6.341   5.016  1.00  0.00       C   C
ATOM    139 1HB  ALA A   9      -5.875   7.152   4.894  1.00  0.00       H   H
ATOM    140 2HB  ALA A   9      -4.582   6.237   4.117  1.00  0.00       H   H
ATOM    141 3HB  ALA A   9      -5.709   5.423   5.203  1.00  0.00       H   H
ATOM    142  C   ALA A   9      -3.102   5.641   6.234  1.00  0.00       C   C
ATOM    143  O   ALA A   9      -2.921   4.860   7.142  1.00  0.00       O   O
HETATM  144  N   END A  10      -2.238   5.660   5.156  1.00  0.00       N   N
HETATM  145  H   END A  10      -2.439   6.358   4.392  1.00  0.00       H   H
HETATM  146  CA  END A  10      -1.101   4.727   5.120  1.00  0.00       C   C
HETATM  147  CB  END A  10      -0.655   4.512   3.659  1.00  0.00       C   C
HETATM  148  CG  END A  10      -1.783   4.566   2.611  1.00  0.00       C   C
HETATM  149  CD  END A  10      -1.218   4.306   1.202  1.00  0.00       C   C
HETATM  150  ND  END A  10      -1.820   3.009   0.850  1.00  0.00       N   N
HETATM  151  CZ  END A  10      -2.711   2.652   1.840  1.00  0.00       C   C
HETATM  152  NZ  END A  10      -3.429   1.571   1.779  1.00  0.00       N   N
HETATM  153  HZ  END A  10      -4.096   1.337   2.561  1.00  0.00       H   H
HETATM  154  NG  END A  10      -2.778   3.528   2.898  1.00  0.00       N   N
HETATM  155  HNG END A  10      -3.428   3.428   3.722  1.00  0.00       H   H
HETATM  156  HND END A  10      -1.636   2.415   0.001  1.00  0.00       H   H
HETATM  157 1HD  END A  10      -1.531   5.088   0.478  1.00  0.00       H   H
HETATM  158 2HD  END A  10      -0.109   4.229   1.208  1.00  0.00       H   H
HETATM  159  HG  END A  10      -2.256   5.575   2.647  1.00  0.00       H   H
HETATM  160 2HB  END A  10       0.086   5.299   3.406  1.00  0.00       H   H
HETATM  161 3HB  END A  10      -0.173   3.512   3.590  1.00  0.00       H   H
HETATM  162  HA  END A  10      -1.412   3.753   5.563  1.00  0.00       H   H
HETATM  163  C   END A  10       0.051   5.296   5.921  1.00  0.00       C   C
HETATM  164  O   END A  10       0.671   4.485   6.610  1.00  0.00       O   O
ATOM    165  N   ILE A  11       0.373   6.584   5.853  1.00  0.00       N   N
ATOM    166  H   ILE A  11      -0.159   7.180   5.286  1.00  0.00       H   H
ATOM    167  CA  ILE A  11       1.499   7.130   6.601  1.00  0.00       C   C
ATOM    168  HA  ILE A  11       1.652   6.509   7.472  1.00  0.00       H   H
ATOM    169  CB  ILE A  11       2.791   7.117   5.763  1.00  0.00       C   C
ATOM    170  HB  ILE A  11       2.614   7.680   4.860  1.00  0.00       H   H
ATOM    171  CG2 ILE A  11       3.923   7.789   6.526  1.00  0.00       C   C
ATOM    172 1HG2 ILE A  11       4.854   7.632   6.000  1.00  0.00       H   H
ATOM    173 2HG2 ILE A  11       3.727   8.848   6.600  1.00  0.00       H   H
ATOM    174 3HG2 ILE A  11       3.992   7.364   7.516  1.00  0.00       H   H
ATOM    175  CG1 ILE A  11       3.170   5.681   5.392  1.00  0.00       C   C
ATOM    176 1HG1 ILE A  11       2.315   5.192   4.953  1.00  0.00       H   H
ATOM    177 2HG1 ILE A  11       3.976   5.704   4.673  1.00  0.00       H   H
ATOM    178  CD1 ILE A  11       3.623   4.852   6.573  1.00  0.00       C   C
ATOM    179 1HD1 ILE A  11       4.580   5.212   6.921  1.00  0.00       H   H
ATOM    180 2HD1 ILE A  11       2.897   4.930   7.368  1.00  0.00       H   H
ATOM    181 3HD1 ILE A  11       3.716   3.818   6.272  1.00  0.00       H   H
ATOM    182  C   ILE A  11       1.215   8.557   7.055  1.00  0.00       C   C
ATOM    183  O   ILE A  11       1.620   8.965   8.144  1.00  0.00       O   O
ENDMDL
CONECT    4    3
CONECT   13   10
CONECT   12   11
CONECT    5    3
CONECT   20    8
CONECT   19   14
CONECT   18   15
CONECT    6    3
CONECT   21    8
CONECT   23    7   25   24
CONECT    3    1    4    5    6
CONECT    7    1    8   22   23
CONECT    8   20   21    7    9
CONECT   10   11   13    9
CONECT   14   19    9   15
CONECT   11   16   12   10
CONECT   15   14   16   18
CONECT    9   14   10    8
CONECT   16   11   17   15
CONECT    2    1
CONECT   22    7
CONECT   17   16
CONECT    1    3    2    7
CONECT   24   23
CONECT   25   26   27   23
CONECT   53   46   54   55
CONECT   63   62
CONECT   67   58
CONECT   64   62
CONECT   65   59
CONECT   68   58
CONECT   66   59
CONECT   70   71   72   57
CONECT   57   70   58   69   55
CONECT   58   59   67   68   57
CONECT   60   59   62   61
CONECT   59   58   60   65   66
CONECT   56   55
CONECT   69   57
CONECT   55   56   53   57
CONECT   62   64   60   63
CONECT   71   70
CONECT   61   60
CONECT   82   81
CONECT   77   76
CONECT   83   81
CONECT   85   80
CONECT   78   76
CONECT   84   81
CONECT   86   80
CONECT   79   76
CONECT   89   74   91   90
CONECT   74   72   75   88   89
CONECT   75   74   76   80   87
CONECT   81   80   83   84   82
CONECT   80   75   81   86   85
CONECT   76   75   77   78   79
CONECT   73   72
CONECT   88   74
CONECT   87   75
CONECT   72   70   73   74
CONECT   90   89
CONECT   91   92   93   89
CONECT  119  112  120  121
CONECT  126  125
CONECT  127  125
CONECT  128  125
CONECT  132  123  133  134
CONECT  123  131  132  121  124
CONECT  124  130  123  129  125
CONECT  125  128  126  124  127
CONECT  122  121
CONECT  131  123
CONECT  130  124
CONECT  121  123  119  122
CONECT  133  132
CONECT  129  124
CONECT  142  136  143  144
CONECT  134  132  136  135
CONECT  157  149
CONECT  160  147
CONECT  158  149
CONECT  161  147
CONECT  163  165  146  164
CONECT  146  147  163  162  144
CONECT  147  146  148  160  161
CONECT  149  158  157  150  148
CONECT  148  159  154  149  147
CONECT  151  154  150  152
CONECT  145  144
CONECT  162  146
CONECT  159  148
CONECT  156  150
CONECT  155  154
CONECT  153  152
CONECT  144  146  142  145
CONECT  150  151  149  156
CONECT  154  155  151  148
CONECT  152  151  153
CONECT  164  163
CONECT  165  166  163  167
MODEL       18
HETATM    1  N   DNP A   1       1.384   0.010  -0.010  1.00  0.00       N   N
HETATM    2  H   DNP A   1       1.743  -0.902  -0.272  1.00  0.00       H   H
HETATM    3  C10 DNP A   1       1.881   0.331   1.346  1.00  0.00       C   C
HETATM    4 1H1  DNP A   1       2.495  -0.510   1.737  1.00  0.00       H   H
HETATM    5 2H1  DNP A   1       2.507   1.250   1.290  1.00  0.00       H   H
HETATM    6 3H1  DNP A   1       1.030   0.505   2.038  1.00  0.00       H   H
HETATM    7  CA  DNP A   1       1.872   1.006  -1.008  1.00  0.00       C   C
HETATM    8  CB  DNP A   1       1.222   0.731  -2.366  1.00  0.00       C   C
HETATM    9  CG  DNP A   1       1.508   1.775  -3.418  1.00  0.00       C   C
HETATM   10  CD1 DNP A   1       1.367   3.113  -3.086  1.00  0.00       C   C
HETATM   11  CE1 DNP A   1       1.628   4.097  -4.027  1.00  0.00       C   C
HETATM   12 1HE  DNP A   1       1.511   5.168  -3.755  1.00  0.00       H   H
HETATM   13 1HD  DNP A   1       1.045   3.397  -2.060  1.00  0.00       H   H
HETATM   14  CD2 DNP A   1       1.913   1.421  -4.698  1.00  0.00       C   C
HETATM   15  CE2 DNP A   1       2.177   2.405  -5.637  1.00  0.00       C   C
HETATM   16  CZ  DNP A   1       2.035   3.741  -5.302  1.00  0.00       C   C
HETATM   17  HZ  DNP A   1       2.245   4.531  -6.055  1.00  0.00       H   H
HETATM   18 2HE  DNP A   1       2.505   2.121  -6.660  1.00  0.00       H   H
HETATM   19 2HD  DNP A   1       2.025   0.351  -4.969  1.00  0.00       H   H
HETATM   20 2HB  DNP A   1       0.119   0.650  -2.230  1.00  0.00       H   H
HETATM   21 3HB  DNP A   1       1.613  -0.244  -2.737  1.00  0.00       H   H
HETATM   22  HA  DNP A   1       1.597   2.025  -0.648  1.00  0.00       H   H
HETATM   23  C   DNP A   1       3.380   0.920  -1.182  1.00  0.00       C   C
HETATM   24  O   DNP A   1       3.887  -0.198  -1.272  1.00  0.00       O   O
ATOM     25  N   ILE A   2       4.087   2.043  -1.244  1.00  0.00       N   N
ATOM     26  H   ILE A   2       3.626   2.904  -1.166  1.00  0.00       H   H
ATOM     27  CA  ILE A   2       5.534   2.026  -1.423  1.00  0.00       C   C
ATOM     28  HA  ILE A   2       5.813   1.046  -1.783  1.00  0.00       H   H
ATOM     29  CB  ILE A   2       5.985   3.070  -2.461  1.00  0.00       C   C
ATOM     30  HB  ILE A   2       7.048   2.957  -2.614  1.00  0.00       H   H
ATOM     31  CG2 ILE A   2       5.287   2.831  -3.791  1.00  0.00       C   C
ATOM     32 1HG2 ILE A   2       5.665   1.924  -4.238  1.00  0.00       H   H
ATOM     33 2HG2 ILE A   2       4.224   2.735  -3.627  1.00  0.00       H   H
ATOM     34 3HG2 ILE A   2       5.475   3.664  -4.452  1.00  0.00       H   H
ATOM     35  CG1 ILE A   2       5.702   4.484  -1.950  1.00  0.00       C   C
ATOM     36 1HG1 ILE A   2       5.613   4.461  -0.875  1.00  0.00       H   H
ATOM     37 2HG1 ILE A   2       6.523   5.130  -2.225  1.00  0.00       H   H
ATOM     38  CD1 ILE A   2       4.430   5.085  -2.508  1.00  0.00       C   C
ATOM     39 1HD1 ILE A   2       4.526   5.201  -3.578  1.00  0.00       H   H
ATOM     40 2HD1 ILE A   2       3.598   4.434  -2.289  1.00  0.00       H   H
ATOM     41 3HD1 ILE A   2       4.260   6.052  -2.056  1.00  0.00       H   H
ATOM     42  C   ILE A   2       6.254   2.291  -0.105  1.00  0.00       C   C
ATOM     43  O   ILE A   2       7.398   2.746  -0.092  1.00  0.00       O   O
ATOM     44  N   SER A   3       5.578   2.001   1.002  1.00  0.00       N   N
ATOM     45  H   SER A   3       4.669   1.641   0.926  1.00  0.00       H   H
ATOM     46  CA  SER A   3       6.152   2.209   2.325  1.00  0.00       C   C
ATOM     47  HA  SER A   3       5.554   1.660   3.037  1.00  0.00       H   H
ATOM     48  CB  SER A   3       7.588   1.683   2.370  1.00  0.00       C   C
ATOM     49 1HB  SER A   3       7.787   1.112   1.476  1.00  0.00       H   H
ATOM     50 2HB  SER A   3       8.273   2.516   2.425  1.00  0.00       H   H
ATOM     51  OG  SER A   3       7.791   0.849   3.498  1.00  0.00       O   O
ATOM     52  HG  SER A   3       8.574   0.312   3.363  1.00  0.00       H   H
ATOM     53  C   SER A   3       6.129   3.688   2.701  1.00  0.00       C   C
ATOM     54  O   SER A   3       5.585   4.067   3.737  1.00  0.00       O   O
HETATM   55  N   DGN A   4       6.724   4.517   1.850  1.00  0.00       N   N
HETATM   56  H   DGN A   4       7.141   4.154   1.041  1.00  0.00       H   H
HETATM   57  CA  DGN A   4       6.773   5.965   2.094  1.00  0.00       C   C
HETATM   58  CB  DGN A   4       7.735   6.257   3.245  1.00  0.00       C   C
HETATM   59  CG  DGN A   4       9.083   5.591   2.966  1.00  0.00       C   C
HETATM   60  CD  DGN A   4       9.648   6.118   1.673  1.00  0.00       C   C
HETATM   61  OE1 DGN A   4      10.344   7.111   1.676  1.00  0.00       O   O
HETATM   62  NE2 DGN A   4       9.383   5.487   0.512  1.00  0.00       N   N
HETATM   63 1HE2 DGN A   4      10.049   4.910   0.109  1.00  0.00       H   H
HETATM   64 2HE2 DGN A   4       8.523   5.609   0.080  1.00  0.00       H   H
HETATM   65 2HG  DGN A   4       9.773   5.811   3.780  1.00  0.00       H   H
HETATM   66 3HG  DGN A   4       8.946   4.512   2.888  1.00  0.00       H   H
HETATM   67 2HB  DGN A   4       7.875   7.333   3.339  1.00  0.00       H   H
HETATM   68 3HB  DGN A   4       7.321   5.862   4.173  1.00  0.00       H   H
HETATM   69  HA  DGN A   4       7.120   6.473   1.194  1.00  0.00       H   H
HETATM   70  C   DGN A   4       5.396   6.460   2.451  1.00  0.00       C   C
HETATM   71  O   DGN A   4       5.217   7.157   3.448  1.00  0.00       O   O
HETATM   72  N   DAI A   5       4.413   6.099   1.634  1.00  0.00       N   N
HETATM   73  H   DAI A   5       4.619   5.542   0.854  1.00  0.00       H   H
HETATM   74  CA  DAI A   5       3.024   6.515   1.870  1.00  0.00       C   C
HETATM   75  CB  DAI A   5       2.085   5.684   0.992  1.00  0.00       C   C
HETATM   76  CG2 DAI A   5       2.210   6.141  -0.463  1.00  0.00       C   C
HETATM   77 1HG2 DAI A   5       2.214   5.270  -1.119  1.00  0.00       H   H
HETATM   78 2HG2 DAI A   5       1.364   6.781  -0.716  1.00  0.00       H   H
HETATM   79 3HG2 DAI A   5       3.138   6.697  -0.591  1.00  0.00       H   H
HETATM   80  CG1 DAI A   5       2.466   4.206   1.097  1.00  0.00       C   C
HETATM   81  CD1 DAI A   5       2.440   3.775   2.564  1.00  0.00       C   C
HETATM   82 1HD1 DAI A   5       1.952   2.803   2.649  1.00  0.00       H   H
HETATM   83 2HD1 DAI A   5       3.460   3.704   2.940  1.00  0.00       H   H
HETATM   84 3HD1 DAI A   5       1.888   4.510   3.150  1.00  0.00       H   H
HETATM   85 2HG1 DAI A   5       1.754   3.606   0.529  1.00  0.00       H   H
HETATM   86 3HG1 DAI A   5       3.468   4.059   0.693  1.00  0.00       H   H
HETATM   87  HB  DAI A   5       1.058   5.819   1.329  1.00  0.00       H   H
HETATM   88  HA  DAI A   5       2.771   6.362   2.919  1.00  0.00       H   H
HETATM   89  C   DAI A   5       2.871   7.975   1.525  1.00  0.00       C   C
HETATM   90  O   DAI A   5       3.859   8.682   1.325  1.00  0.00       O   O
ATOM     91  N   ILE A   6       1.626   8.434   1.454  1.00  0.00       N   N
ATOM     92  H   ILE A   6       0.880   7.821   1.624  1.00  0.00       H   H
ATOM     93  CA  ILE A   6       1.343   9.826   1.131  1.00  0.00       C   C
ATOM     94  HA  ILE A   6       2.219  10.409   1.374  1.00  0.00       H   H
ATOM     95  CB  ILE A   6       1.042  10.006  -0.369  1.00  0.00       C   C
ATOM     96  HB  ILE A   6       1.954   9.835  -0.919  1.00  0.00       H   H
ATOM     97  CG2 ILE A   6       0.013   8.984  -0.829  1.00  0.00       C   C
ATOM     98 1HG2 ILE A   6       0.454   8.339  -1.574  1.00  0.00       H   H
ATOM     99 2HG2 ILE A   6      -0.307   8.391   0.015  1.00  0.00       H   H
ATOM    100 3HG2 ILE A   6      -0.838   9.496  -1.253  1.00  0.00       H   H
ATOM    101  CG1 ILE A   6       0.549  11.428  -0.646  1.00  0.00       C   C
ATOM    102 1HG1 ILE A   6      -0.529  11.431  -0.666  1.00  0.00       H   H
ATOM    103 2HG1 ILE A   6       0.892  12.080   0.145  1.00  0.00       H   H
ATOM    104  CD1 ILE A   6       1.041  11.992  -1.960  1.00  0.00       C   C
ATOM    105 1HD1 ILE A   6       0.727  13.022  -2.050  1.00  0.00       H   H
ATOM    106 2HD1 ILE A   6       2.118  11.938  -1.996  1.00  0.00       H   H
ATOM    107 3HD1 ILE A   6       0.625  11.418  -2.776  1.00  0.00       H   H
ATOM    108  C   ILE A   6       0.162  10.350   1.941  1.00  0.00       C   C
ATOM    109  O   ILE A   6       0.139  11.513   2.344  1.00  0.00       O   O
ATOM    110  N   SER A   7      -0.817   9.483   2.178  1.00  0.00       N   N
ATOM    111  H   SER A   7      -0.741   8.569   1.830  1.00  0.00       H   H
ATOM    112  CA  SER A   7      -2.003   9.858   2.939  1.00  0.00       C   C
ATOM    113  HA  SER A   7      -2.072  10.935   2.935  1.00  0.00       H   H
ATOM    114  CB  SER A   7      -3.259   9.276   2.286  1.00  0.00       C   C
ATOM    115 1HB  SER A   7      -3.244   8.200   2.379  1.00  0.00       H   H
ATOM    116 2HB  SER A   7      -4.134   9.668   2.784  1.00  0.00       H   H
ATOM    117  OG  SER A   7      -3.324   9.615   0.912  1.00  0.00       O   O
ATOM    118  HG  SER A   7      -4.212   9.455   0.584  1.00  0.00       H   H
ATOM    119  C   SER A   7      -1.897   9.376   4.383  1.00  0.00       C   C
ATOM    120  O   SER A   7      -1.368   8.299   4.651  1.00  0.00       O   O
HETATM  121  N   DTH A   8      -2.404  10.185   5.308  1.00  0.00       N   N
HETATM  122  H   DTH A   8      -2.812  11.031   5.031  1.00  0.00       H   H
HETATM  123  CA  DTH A   8      -2.366   9.840   6.736  1.00  0.00       C   C
HETATM  124  CB  DTH A   8      -0.945  10.030   7.270  1.00  0.00       C   C
HETATM  125  CG2 DTH A   8      -0.458  11.441   6.931  1.00  0.00       C   C
HETATM  126 1HG2 DTH A   8       0.291  11.386   6.140  1.00  0.00       H   H
HETATM  127 2HG2 DTH A   8      -1.300  12.044   6.592  1.00  0.00       H   H
HETATM  128 3HG2 DTH A   8      -0.018  11.897   7.817  1.00  0.00       H   H
HETATM  129  OG1 DTH A   8      -0.076   9.069   6.666  1.00  0.00       O   O
HETATM  130  HB  DTH A   8      -0.941   9.895   8.351  1.00  0.00       H   H
HETATM  131  HA  DTH A   8      -3.050  10.487   7.284  1.00  0.00       H   H
HETATM  132  C   DTH A   8      -2.781   8.402   6.916  1.00  0.00       C   C
HETATM  133  O   DTH A   8      -2.229   7.687   7.751  1.00  0.00       O   O
ATOM    134  N   ALA A   9      -3.763   7.972   6.130  1.00  0.00       N   N
ATOM    135  H   ALA A   9      -4.164   8.590   5.484  1.00  0.00       H   H
ATOM    136  CA  ALA A   9      -4.256   6.602   6.204  1.00  0.00       C   C
ATOM    137  HA  ALA A   9      -4.833   6.504   7.112  1.00  0.00       H   H
ATOM    138  CB  ALA A   9      -5.173   6.308   5.027  1.00  0.00       C   C
ATOM    139 1HB  ALA A   9      -5.878   7.118   4.909  1.00  0.00       H   H
ATOM    140 2HB  ALA A   9      -4.584   6.208   4.127  1.00  0.00       H   H
ATOM    141 3HB  ALA A   9      -5.709   5.388   5.210  1.00  0.00       H   H
ATOM    142  C   ALA A   9      -3.103   5.605   6.241  1.00  0.00       C   C
ATOM    143  O   ALA A   9      -2.921   4.820   7.146  1.00  0.00       O   O
HETATM  144  N   END A  10      -2.240   5.630   5.163  1.00  0.00       N   N
HETATM  145  H   END A  10      -2.441   6.331   4.403  1.00  0.00       H   H
HETATM  146  CA  END A  10      -1.101   4.699   5.123  1.00  0.00       C   C
HETATM  147  CB  END A  10      -0.655   4.491   3.661  1.00  0.00       C   C
HETATM  148  CG  END A  10      -1.783   4.549   2.613  1.00  0.00       C   C
HETATM  149  CD  END A  10      -1.217   4.295   1.203  1.00  0.00       C   C
HETATM  150  ND  END A  10      -1.818   2.999   0.846  1.00  0.00       N   N
HETATM  151  CZ  END A  10      -2.708   2.637   1.834  1.00  0.00       C   C
HETATM  152  NZ  END A  10      -3.426   1.555   1.769  1.00  0.00       N   N
HETATM  153  HZ  END A  10      -4.092   1.317   2.549  1.00  0.00       H   H
HETATM  154  NG  END A  10      -2.777   3.508   2.896  1.00  0.00       N   N
HETATM  155  HNG END A  10      -3.426   3.403   3.720  1.00  0.00       H   H
HETATM  156  HND END A  10      -1.634   2.409  -0.006  1.00  0.00       H   H
HETATM  157 1HD  END A  10      -1.532   5.080   0.483  1.00  0.00       H   H
HETATM  158 2HD  END A  10      -0.109   4.220   1.209  1.00  0.00       H   H
HETATM  159  HG  END A  10      -2.257   5.557   2.654  1.00  0.00       H   H
HETATM  160 2HB  END A  10       0.085   5.280   3.412  1.00  0.00       H   H
HETATM  161 3HB  END A  10      -0.171   3.492   3.588  1.00  0.00       H   H
HETATM  162  HA  END A  10      -1.411   3.723   5.562  1.00  0.00       H   H
HETATM  163  C   END A  10       0.051   5.266   5.927  1.00  0.00       C   C
HETATM  164  O   END A  10       0.672   4.453   6.612  1.00  0.00       O   O
ATOM    165  N   ILE A  11       0.371   6.554   5.864  1.00  0.00       N   N
ATOM    166  H   ILE A  11      -0.162   7.153   5.300  1.00  0.00       H   H
ATOM    167  CA  ILE A  11       1.496   7.099   6.614  1.00  0.00       C   C
ATOM    168  HA  ILE A  11       1.649   6.475   7.483  1.00  0.00       H   H
ATOM    169  CB  ILE A  11       2.788   7.091   5.777  1.00  0.00       C   C
ATOM    170  HB  ILE A  11       2.610   7.658   4.876  1.00  0.00       H   H
ATOM    171  CG2 ILE A  11       3.920   7.760   6.542  1.00  0.00       C   C
ATOM    172 1HG2 ILE A  11       4.859   7.549   6.053  1.00  0.00       H   H
ATOM    173 2HG2 ILE A  11       3.758   8.827   6.564  1.00  0.00       H   H
ATOM    174 3HG2 ILE A  11       3.946   7.379   7.552  1.00  0.00       H   H
ATOM    175  CG1 ILE A  11       3.168   5.657   5.399  1.00  0.00       C   C
ATOM    176 1HG1 ILE A  11       2.314   5.170   4.955  1.00  0.00       H   H
ATOM    177 2HG1 ILE A  11       3.974   5.684   4.680  1.00  0.00       H   H
ATOM    178  CD1 ILE A  11       3.620   4.822   6.576  1.00  0.00       C   C
ATOM    179 1HD1 ILE A  11       4.695   4.722   6.555  1.00  0.00       H   H
ATOM    180 2HD1 ILE A  11       3.319   5.301   7.495  1.00  0.00       H   H
ATOM    181 3HD1 ILE A  11       3.167   3.842   6.516  1.00  0.00       H   H
ATOM    182  C   ILE A  11       1.211   8.524   7.075  1.00  0.00       C   C
ATOM    183  O   ILE A  11       1.650   8.941   8.147  1.00  0.00       O   O
ENDMDL
CONECT    4    3
CONECT   13   10
CONECT   12   11
CONECT    5    3
CONECT   20    8
CONECT   19   14
CONECT   18   15
CONECT    6    3
CONECT   21    8
CONECT   23   24   25    7
CONECT    3    1    4    5    6
CONECT    7   22   23    1    8
CONECT    8    7    9   20   21
CONECT   10    9   13   11
CONECT   14   19    9   15
CONECT   11   16   12   10
CONECT   15   16   14   18
CONECT    9   14   10    8
CONECT   16   11   15   17
CONECT    2    1
CONECT   22    7
CONECT   17   16
CONECT    1    2    3    7
CONECT   24   23
CONECT   25   23   26   27
CONECT   53   46   54   55
CONECT   63   62
CONECT   67   58
CONECT   64   62
CONECT   65   59
CONECT   68   58
CONECT   66   59
CONECT   70   71   72   57
CONECT   57   58   69   70   55
CONECT   58   68   59   67   57
CONECT   60   62   59   61
CONECT   59   65   66   58   60
CONECT   56   55
CONECT   69   57
CONECT   55   53   57   56
CONECT   62   63   60   64
CONECT   71   70
CONECT   61   60
CONECT   82   81
CONECT   77   76
CONECT   83   81
CONECT   85   80
CONECT   78   76
CONECT   84   81
CONECT   86   80
CONECT   79   76
CONECT   89   74   91   90
CONECT   74   72   75   88   89
CONECT   75   74   76   87   80
CONECT   81   80   84   83   82
CONECT   80   75   86   81   85
CONECT   76   75   77   78   79
CONECT   73   72
CONECT   88   74
CONECT   87   75
CONECT   72   70   73   74
CONECT   90   89
CONECT   91   93   92   89
CONECT  119  120  121  112
CONECT  126  125
CONECT  127  125
CONECT  128  125
CONECT  132  133  123  134
CONECT  123  124  131  132  121
CONECT  124  125  129  130  123
CONECT  125  124  127  128  126
CONECT  122  121
CONECT  131  123
CONECT  130  124
CONECT  121  119  122  123
CONECT  133  132
CONECT  129  124
CONECT  142  144  143  136
CONECT  134  132  136  135
CONECT  157  149
CONECT  160  147
CONECT  158  149
CONECT  161  147
CONECT  163  165  164  146
CONECT  146  144  162  163  147
CONECT  147  146  161  148  160
CONECT  149  150  148  158  157
CONECT  148  147  149  159  154
CONECT  151  150  152  154
CONECT  145  144
CONECT  162  146
CONECT  159  148
CONECT  156  150
CONECT  155  154
CONECT  153  152
CONECT  144  145  146  142
CONECT  150  156  149  151
CONECT  154  155  148  151
CONECT  152  153  151
CONECT  164  163
CONECT  165  166  163  167
MODEL       19
HETATM    1  N   DNP A   1       1.377   0.010  -0.012  1.00  0.00       N   N
HETATM    2  H   DNP A   1       1.737  -0.902  -0.274  1.00  0.00       H   H
HETATM    3  C10 DNP A   1       1.874   0.330   1.345  1.00  0.00       C   C
HETATM    4 1H1  DNP A   1       2.488  -0.511   1.735  1.00  0.00       H   H
HETATM    5 2H1  DNP A   1       2.500   1.249   1.289  1.00  0.00       H   H
HETATM    6 3H1  DNP A   1       1.023   0.504   2.037  1.00  0.00       H   H
HETATM    7  CA  DNP A   1       1.865   1.007  -1.010  1.00  0.00       C   C
HETATM    8  CB  DNP A   1       1.215   0.732  -2.367  1.00  0.00       C   C
HETATM    9  CG  DNP A   1       1.502   1.776  -3.420  1.00  0.00       C   C
HETATM   10  CD1 DNP A   1       1.361   3.115  -3.087  1.00  0.00       C   C
HETATM   11  CE1 DNP A   1       1.622   4.098  -4.028  1.00  0.00       C   C
HETATM   12 1HE  DNP A   1       1.505   5.169  -3.756  1.00  0.00       H   H
HETATM   13 1HD  DNP A   1       1.038   3.398  -2.061  1.00  0.00       H   H
HETATM   14  CD2 DNP A   1       1.906   1.422  -4.699  1.00  0.00       C   C
HETATM   15  CE2 DNP A   1       2.172   2.406  -5.638  1.00  0.00       C   C
HETATM   16  CZ  DNP A   1       2.029   3.743  -5.303  1.00  0.00       C   C
HETATM   17  HZ  DNP A   1       2.239   4.532  -6.055  1.00  0.00       H   H
HETATM   18 2HE  DNP A   1       2.499   2.123  -6.661  1.00  0.00       H   H
HETATM   19 2HD  DNP A   1       2.018   0.352  -4.971  1.00  0.00       H   H
HETATM   20 2HB  DNP A   1       0.112   0.651  -2.232  1.00  0.00       H   H
HETATM   21 3HB  DNP A   1       1.606  -0.243  -2.739  1.00  0.00       H   H
HETATM   22  HA  DNP A   1       1.590   2.025  -0.649  1.00  0.00       H   H
HETATM   23  C   DNP A   1       3.373   0.921  -1.184  1.00  0.00       C   C
HETATM   24  O   DNP A   1       3.881  -0.197  -1.274  1.00  0.00       O   O
ATOM     25  N   ILE A   2       4.081   2.044  -1.245  1.00  0.00       N   N
ATOM     26  H   ILE A   2       3.619   2.905  -1.167  1.00  0.00       H   H
ATOM     27  CA  ILE A   2       5.527   2.026  -1.424  1.00  0.00       C   C
ATOM     28  HA  ILE A   2       5.806   1.047  -1.784  1.00  0.00       H   H
ATOM     29  CB  ILE A   2       5.978   3.071  -2.461  1.00  0.00       C   C
ATOM     30  HB  ILE A   2       7.041   2.958  -2.615  1.00  0.00       H   H
ATOM     31  CG2 ILE A   2       5.280   2.833  -3.792  1.00  0.00       C   C
ATOM     32 1HG2 ILE A   2       5.661   1.928  -4.241  1.00  0.00       H   H
ATOM     33 2HG2 ILE A   2       4.217   2.732  -3.627  1.00  0.00       H   H
ATOM     34 3HG2 ILE A   2       5.465   3.668  -4.451  1.00  0.00       H   H
ATOM     35  CG1 ILE A   2       5.695   4.485  -1.950  1.00  0.00       C   C
ATOM     36 1HG1 ILE A   2       5.606   4.462  -0.876  1.00  0.00       H   H
ATOM     37 2HG1 ILE A   2       6.516   5.131  -2.226  1.00  0.00       H   H
ATOM     38  CD1 ILE A   2       4.423   5.086  -2.508  1.00  0.00       C   C
ATOM     39 1HD1 ILE A   2       4.519   5.202  -3.578  1.00  0.00       H   H
ATOM     40 2HD1 ILE A   2       3.591   4.435  -2.289  1.00  0.00       H   H
ATOM     41 3HD1 ILE A   2       4.253   6.052  -2.056  1.00  0.00       H   H
ATOM     42  C   ILE A   2       6.248   2.291  -0.106  1.00  0.00       C   C
ATOM     43  O   ILE A   2       7.391   2.746  -0.093  1.00  0.00       O   O
ATOM     44  N   SER A   3       5.571   2.001   1.000  1.00  0.00       N   N
ATOM     45  H   SER A   3       4.662   1.640   0.924  1.00  0.00       H   H
ATOM     46  CA  SER A   3       6.146   2.209   2.324  1.00  0.00       C   C
ATOM     47  HA  SER A   3       5.547   1.659   3.036  1.00  0.00       H   H
ATOM     48  CB  SER A   3       7.581   1.682   2.369  1.00  0.00       C   C
ATOM     49 1HB  SER A   3       7.781   1.112   1.475  1.00  0.00       H   H
ATOM     50 2HB  SER A   3       8.266   2.516   2.425  1.00  0.00       H   H
ATOM     51  OG  SER A   3       7.784   0.849   3.497  1.00  0.00       O   O
ATOM     52  HG  SER A   3       8.725   0.737   3.647  1.00  0.00       H   H
ATOM     53  C   SER A   3       6.122   3.687   2.700  1.00  0.00       C   C
ATOM     54  O   SER A   3       5.578   4.066   3.736  1.00  0.00       O   O
HETATM   55  N   DGN A   4       6.717   4.517   1.850  1.00  0.00       N   N
HETATM   56  H   DGN A   4       7.134   4.154   1.040  1.00  0.00       H   H
HETATM   57  CA  DGN A   4       6.766   5.965   2.094  1.00  0.00       C   C
HETATM   58  CB  DGN A   4       7.728   6.256   3.245  1.00  0.00       C   C
HETATM   59  CG  DGN A   4       9.076   5.590   2.966  1.00  0.00       C   C
HETATM   60  CD  DGN A   4       9.641   6.118   1.673  1.00  0.00       C   C
HETATM   61  OE1 DGN A   4      10.336   7.111   1.677  1.00  0.00       O   O
HETATM   62  NE2 DGN A   4       9.376   5.487   0.512  1.00  0.00       N   N
HETATM   63 1HE2 DGN A   4      10.042   4.911   0.109  1.00  0.00       H   H
HETATM   64 2HE2 DGN A   4       8.516   5.610   0.080  1.00  0.00       H   H
HETATM   65 2HG  DGN A   4       9.766   5.810   3.780  1.00  0.00       H   H
HETATM   66 3HG  DGN A   4       8.939   4.512   2.888  1.00  0.00       H   H
HETATM   67 2HB  DGN A   4       7.868   7.333   3.340  1.00  0.00       H   H
HETATM   68 3HB  DGN A   4       7.314   5.861   4.173  1.00  0.00       H   H
HETATM   69  HA  DGN A   4       7.113   6.473   1.194  1.00  0.00       H   H
HETATM   70  C   DGN A   4       5.389   6.459   2.452  1.00  0.00       C   C
HETATM   71  O   DGN A   4       5.210   7.156   3.449  1.00  0.00       O   O
HETATM   72  N   DAI A   5       4.406   6.099   1.634  1.00  0.00       N   N
HETATM   73  H   DAI A   5       4.612   5.542   0.854  1.00  0.00       H   H
HETATM   74  CA  DAI A   5       3.017   6.514   1.871  1.00  0.00       C   C
HETATM   75  CB  DAI A   5       2.078   5.683   0.993  1.00  0.00       C   C
HETATM   76  CG2 DAI A   5       2.203   6.141  -0.463  1.00  0.00       C   C
HETATM   77 1HG2 DAI A   5       2.208   5.271  -1.119  1.00  0.00       H   H
HETATM   78 2HG2 DAI A   5       1.357   6.782  -0.715  1.00  0.00       H   H
HETATM   79 3HG2 DAI A   5       3.131   6.698  -0.590  1.00  0.00       H   H
HETATM   80  CG1 DAI A   5       2.458   4.206   1.096  1.00  0.00       C   C
HETATM   81  CD1 DAI A   5       2.433   3.774   2.564  1.00  0.00       C   C
HETATM   82 1HD1 DAI A   5       1.946   2.802   2.648  1.00  0.00       H   H
HETATM   83 2HD1 DAI A   5       3.453   3.704   2.939  1.00  0.00       H   H
HETATM   84 3HD1 DAI A   5       1.880   4.509   3.150  1.00  0.00       H   H
HETATM   85 2HG1 DAI A   5       1.747   3.606   0.528  1.00  0.00       H   H
HETATM   86 3HG1 DAI A   5       3.461   4.059   0.692  1.00  0.00       H   H
HETATM   87  HB  DAI A   5       1.051   5.819   1.329  1.00  0.00       H   H
HETATM   88  HA  DAI A   5       2.764   6.360   2.919  1.00  0.00       H   H
HETATM   89  C   DAI A   5       2.864   7.974   1.526  1.00  0.00       C   C
HETATM   90  O   DAI A   5       3.852   8.681   1.327  1.00  0.00       O   O
ATOM     91  N   ILE A   6       1.619   8.433   1.456  1.00  0.00       N   N
ATOM     92  H   ILE A   6       0.873   7.821   1.625  1.00  0.00       H   H
ATOM     93  CA  ILE A   6       1.336   9.826   1.133  1.00  0.00       C   C
ATOM     94  HA  ILE A   6       2.212  10.409   1.377  1.00  0.00       H   H
ATOM     95  CB  ILE A   6       1.035  10.006  -0.367  1.00  0.00       C   C
ATOM     96  HB  ILE A   6       1.948   9.836  -0.917  1.00  0.00       H   H
ATOM     97  CG2 ILE A   6       0.006   8.985  -0.828  1.00  0.00       C   C
ATOM     98 1HG2 ILE A   6       0.448   8.340  -1.574  1.00  0.00       H   H
ATOM     99 2HG2 ILE A   6      -0.313   8.391   0.015  1.00  0.00       H   H
ATOM    100 3HG2 ILE A   6      -0.844   9.496  -1.252  1.00  0.00       H   H
ATOM    101  CG1 ILE A   6       0.543  11.428  -0.643  1.00  0.00       C   C
ATOM    102 1HG1 ILE A   6      -0.536  11.432  -0.664  1.00  0.00       H   H
ATOM    103 2HG1 ILE A   6       0.885  12.080   0.148  1.00  0.00       H   H
ATOM    104  CD1 ILE A   6       1.034  11.993  -1.958  1.00  0.00       C   C
ATOM    105 1HD1 ILE A   6       0.718  13.022  -2.048  1.00  0.00       H   H
ATOM    106 2HD1 ILE A   6       2.112  11.942  -1.992  1.00  0.00       H   H
ATOM    107 3HD1 ILE A   6       0.621  11.418  -2.774  1.00  0.00       H   H
ATOM    108  C   ILE A   6       0.154  10.349   1.943  1.00  0.00       C   C
ATOM    109  O   ILE A   6       0.131  11.512   2.346  1.00  0.00       O   O
ATOM    110  N   SER A   7      -0.825   9.481   2.179  1.00  0.00       N   N
ATOM    111  H   SER A   7      -0.748   8.568   1.830  1.00  0.00       H   H
ATOM    112  CA  SER A   7      -2.011   9.856   2.939  1.00  0.00       C   C
ATOM    113  HA  SER A   7      -2.081  10.933   2.936  1.00  0.00       H   H
ATOM    114  CB  SER A   7      -3.266   9.274   2.286  1.00  0.00       C   C
ATOM    115 1HB  SER A   7      -3.197   8.197   2.276  1.00  0.00       H   H
ATOM    116 2HB  SER A   7      -4.136   9.573   2.854  1.00  0.00       H   H
ATOM    117  OG  SER A   7      -3.409   9.736   0.954  1.00  0.00       O   O
ATOM    118  HG  SER A   7      -2.881   9.190   0.368  1.00  0.00       H   H
ATOM    119  C   SER A   7      -1.905   9.374   4.383  1.00  0.00       C   C
ATOM    120  O   SER A   7      -1.377   8.296   4.652  1.00  0.00       O   O
HETATM  121  N   DTH A   8      -2.412  10.182   5.309  1.00  0.00       N   N
HETATM  122  H   DTH A   8      -2.821  11.029   5.032  1.00  0.00       H   H
HETATM  123  CA  DTH A   8      -2.375   9.837   6.736  1.00  0.00       C   C
HETATM  124  CB  DTH A   8      -0.954  10.027   7.271  1.00  0.00       C   C
HETATM  125  CG2 DTH A   8      -0.467  11.437   6.932  1.00  0.00       C   C
HETATM  126 1HG2 DTH A   8       0.092  11.414   5.996  1.00  0.00       H   H
HETATM  127 2HG2 DTH A   8      -1.324  12.102   6.826  1.00  0.00       H   H
HETATM  128 3HG2 DTH A   8       0.179  11.801   7.731  1.00  0.00       H   H
HETATM  129  OG1 DTH A   8      -0.085   9.065   6.667  1.00  0.00       O   O
HETATM  130  HB  DTH A   8      -0.951   9.892   8.352  1.00  0.00       H   H
HETATM  131  HA  DTH A   8      -3.060  10.483   7.285  1.00  0.00       H   H
HETATM  132  C   DTH A   8      -2.790   8.399   6.916  1.00  0.00       C   C
HETATM  133  O   DTH A   8      -2.238   7.683   7.751  1.00  0.00       O   O
ATOM    134  N   ALA A   9      -3.771   7.969   6.130  1.00  0.00       N   N
ATOM    135  H   ALA A   9      -4.172   8.587   5.484  1.00  0.00       H   H
ATOM    136  CA  ALA A   9      -4.264   6.599   6.203  1.00  0.00       C   C
ATOM    137  HA  ALA A   9      -4.842   6.500   7.111  1.00  0.00       H   H
ATOM    138  CB  ALA A   9      -5.182   6.305   5.025  1.00  0.00       C   C
ATOM    139 1HB  ALA A   9      -5.886   7.115   4.907  1.00  0.00       H   H
ATOM    140 2HB  ALA A   9      -4.592   6.206   4.126  1.00  0.00       H   H
ATOM    141 3HB  ALA A   9      -5.718   5.385   5.208  1.00  0.00       H   H
ATOM    142  C   ALA A   9      -3.111   5.602   6.240  1.00  0.00       C   C
ATOM    143  O   ALA A   9      -2.930   4.816   7.144  1.00  0.00       O   O
HETATM  144  N   END A  10      -2.248   5.628   5.162  1.00  0.00       N   N
HETATM  145  H   END A  10      -2.449   6.329   4.402  1.00  0.00       H   H
HETATM  146  CA  END A  10      -1.109   4.696   5.122  1.00  0.00       C   C
HETATM  147  CB  END A  10      -0.662   4.489   3.660  1.00  0.00       C   C
HETATM  148  CG  END A  10      -1.791   4.548   2.612  1.00  0.00       C   C
HETATM  149  CD  END A  10      -1.224   4.295   1.202  1.00  0.00       C   C
HETATM  150  ND  END A  10      -1.825   2.999   0.843  1.00  0.00       N   N
HETATM  151  CZ  END A  10      -2.715   2.636   1.831  1.00  0.00       C   C
HETATM  152  NZ  END A  10      -3.432   1.554   1.765  1.00  0.00       N   N
HETATM  153  HZ  END A  10      -4.099   1.316   2.545  1.00  0.00       H   H
HETATM  154  NG  END A  10      -2.784   3.506   2.894  1.00  0.00       N   N
HETATM  155  HNG END A  10      -3.433   3.401   3.717  1.00  0.00       H   H
HETATM  156  HND END A  10      -1.640   2.409  -0.009  1.00  0.00       H   H
HETATM  157 1HD  END A  10      -1.539   5.080   0.482  1.00  0.00       H   H
HETATM  158 2HD  END A  10      -0.116   4.219   1.208  1.00  0.00       H   H
HETATM  159  HG  END A  10      -2.264   5.555   2.653  1.00  0.00       H   H
HETATM  160 2HB  END A  10       0.077   5.279   3.411  1.00  0.00       H   H
HETATM  161 3HB  END A  10      -0.179   3.491   3.586  1.00  0.00       H   H
HETATM  162  HA  END A  10      -1.419   3.720   5.560  1.00  0.00       H   H
HETATM  163  C   END A  10       0.042   5.264   5.926  1.00  0.00       C   C
HETATM  164  O   END A  10       0.663   4.450   6.610  1.00  0.00       O   O
ATOM    165  N   ILE A  11       0.363   6.552   5.864  1.00  0.00       N   N
ATOM    166  H   ILE A  11      -0.170   7.150   5.300  1.00  0.00       H   H
ATOM    167  CA  ILE A  11       1.487   7.096   6.615  1.00  0.00       C   C
ATOM    168  HA  ILE A  11       1.641   6.471   7.483  1.00  0.00       H   H
ATOM    169  CB  ILE A  11       2.780   7.089   5.777  1.00  0.00       C   C
ATOM    170  HB  ILE A  11       2.602   7.656   4.877  1.00  0.00       H   H
ATOM    171  CG2 ILE A  11       3.911   7.758   6.543  1.00  0.00       C   C
ATOM    172 1HG2 ILE A  11       3.945   8.807   6.290  1.00  0.00       H   H
ATOM    173 2HG2 ILE A  11       3.740   7.650   7.604  1.00  0.00       H   H
ATOM    174 3HG2 ILE A  11       4.849   7.293   6.280  1.00  0.00       H   H
ATOM    175  CG1 ILE A  11       3.160   5.656   5.399  1.00  0.00       C   C
ATOM    176 1HG1 ILE A  11       2.306   5.168   4.956  1.00  0.00       H   H
ATOM    177 2HG1 ILE A  11       3.966   5.684   4.680  1.00  0.00       H   H
ATOM    178  CD1 ILE A  11       3.613   4.820   6.575  1.00  0.00       C   C
ATOM    179 1HD1 ILE A  11       4.690   4.739   6.566  1.00  0.00       H   H
ATOM    180 2HD1 ILE A  11       3.294   5.288   7.494  1.00  0.00       H   H
ATOM    181 3HD1 ILE A  11       3.179   3.833   6.504  1.00  0.00       H   H
ATOM    182  C   ILE A  11       1.202   8.521   7.076  1.00  0.00       C   C
ATOM    183  O   ILE A  11       1.652   8.942   8.142  1.00  0.00       O   O
ENDMDL
CONECT    4    3
CONECT   13   10
CONECT   12   11
CONECT    5    3
CONECT   20    8
CONECT   19   14
CONECT   18   15
CONECT    6    3
CONECT   21    8
CONECT   23    7   24   25
CONECT    3    1    4    5    6
CONECT    7    1   23    8   22
CONECT    8    7    9   20   21
CONECT   10   11    9   13
CONECT   14   19    9   15
CONECT   11   10   16   12
CONECT   15   14   16   18
CONECT    9   10    8   14
CONECT   16   11   15   17
CONECT    2    1
CONECT   22    7
CONECT   17   16
CONECT    1    2    3    7
CONECT   24   23
CONECT   25   26   23   27
CONECT   53   46   55   54
CONECT   63   62
CONECT   67   58
CONECT   64   62
CONECT   65   59
CONECT   68   58
CONECT   66   59
CONECT   70   57   71   72
CONECT   57   55   58   69   70
CONECT   58   57   59   68   67
CONECT   60   59   61   62
CONECT   59   58   60   66   65
CONECT   56   55
CONECT   69   57
CONECT   55   53   57   56
CONECT   62   60   63   64
CONECT   71   70
CONECT   61   60
CONECT   82   81
CONECT   77   76
CONECT   83   81
CONECT   85   80
CONECT   78   76
CONECT   84   81
CONECT   86   80
CONECT   79   76
CONECT   89   90   74   91
CONECT   74   75   88   72   89
CONECT   75   87   76   74   80
CONECT   81   82   83   84   80
CONECT   80   81   86   75   85
CONECT   76   79   77   75   78
CONECT   73   72
CONECT   88   74
CONECT   87   75
CONECT   72   73   74   70
CONECT   90   89
CONECT   91   92   93   89
CONECT  119  112  121  120
CONECT  126  125
CONECT  127  125
CONECT  128  125
CONECT  132  133  123  134
CONECT  123  121  124  131  132
CONECT  124  130  125  123  129
CONECT  125  124  128  126  127
CONECT  122  121
CONECT  131  123
CONECT  130  124
CONECT  121  122  123  119
CONECT  133  132
CONECT  129  124
CONECT  142  136  143  144
CONECT  134  136  135  132
CONECT  157  149
CONECT  160  147
CONECT  158  149
CONECT  161  147
CONECT  163  164  165  146
CONECT  146  162  144  163  147
CONECT  147  146  148  160  161
CONECT  149  158  157  148  150
CONECT  148  154  159  147  149
CONECT  151  154  152  150
CONECT  145  144
CONECT  162  146
CONECT  159  148
CONECT  156  150
CONECT  155  154
CONECT  153  152
CONECT  144  146  142  145
CONECT  150  156  151  149
CONECT  154  155  148  151
CONECT  152  153  151
CONECT  164  163
CONECT  165  167  166  163
MODEL       20
HETATM    1  N   DNP A   1       1.390  -0.001  -0.019  1.00  0.00       N   N
HETATM    2  H   DNP A   1       1.749  -0.914  -0.281  1.00  0.00       H   H
HETATM    3  C10 DNP A   1       1.887   0.319   1.337  1.00  0.00       C   C
HETATM    4 1H1  DNP A   1       2.501  -0.521   1.728  1.00  0.00       H   H
HETATM    5 2H1  DNP A   1       2.512   1.239   1.282  1.00  0.00       H   H
HETATM    6 3H1  DNP A   1       1.035   0.492   2.029  1.00  0.00       H   H
HETATM    7  CA  DNP A   1       1.878   0.995  -1.017  1.00  0.00       C   C
HETATM    8  CB  DNP A   1       1.229   0.719  -2.375  1.00  0.00       C   C
HETATM    9  CG  DNP A   1       1.516   1.763  -3.428  1.00  0.00       C   C
HETATM   10  CD1 DNP A   1       1.374   3.101  -3.095  1.00  0.00       C   C
HETATM   11  CE1 DNP A   1       1.635   4.085  -4.036  1.00  0.00       C   C
HETATM   12 1HE  DNP A   1       1.517   5.156  -3.765  1.00  0.00       H   H
HETATM   13 1HD  DNP A   1       1.051   3.385  -2.070  1.00  0.00       H   H
HETATM   14  CD2 DNP A   1       1.921   1.409  -4.707  1.00  0.00       C   C
HETATM   15  CE2 DNP A   1       2.186   2.393  -5.646  1.00  0.00       C   C
HETATM   16  CZ  DNP A   1       2.043   3.729  -5.311  1.00  0.00       C   C
HETATM   17  HZ  DNP A   1       2.253   4.519  -6.064  1.00  0.00       H   H
HETATM   18 2HE  DNP A   1       2.515   2.109  -6.669  1.00  0.00       H   H
HETATM   19 2HD  DNP A   1       2.034   0.339  -4.978  1.00  0.00       H   H
HETATM   20 2HB  DNP A   1       0.127   0.637  -2.241  1.00  0.00       H   H
HETATM   21 3HB  DNP A   1       1.622  -0.255  -2.746  1.00  0.00       H   H
HETATM   22  HA  DNP A   1       1.603   2.014  -0.658  1.00  0.00       H   H
HETATM   23  C   DNP A   1       3.387   0.910  -1.190  1.00  0.00       C   C
HETATM   24  O   DNP A   1       3.895  -0.209  -1.279  1.00  0.00       O   O
ATOM     25  N   ILE A   2       4.093   2.033  -1.251  1.00  0.00       N   N
ATOM     26  H   ILE A   2       3.631   2.893  -1.174  1.00  0.00       H   H
ATOM     27  CA  ILE A   2       5.540   2.016  -1.430  1.00  0.00       C   C
ATOM     28  HA  ILE A   2       5.820   1.036  -1.789  1.00  0.00       H   H
ATOM     29  CB  ILE A   2       5.992   3.061  -2.467  1.00  0.00       C   C
ATOM     30  HB  ILE A   2       7.054   2.948  -2.620  1.00  0.00       H   H
ATOM     31  CG2 ILE A   2       5.294   2.821  -3.798  1.00  0.00       C   C
ATOM     32 1HG2 ILE A   2       5.671   1.912  -4.243  1.00  0.00       H   H
ATOM     33 2HG2 ILE A   2       4.231   2.728  -3.635  1.00  0.00       H   H
ATOM     34 3HG2 ILE A   2       5.485   3.653  -4.460  1.00  0.00       H   H
ATOM     35  CG1 ILE A   2       5.707   4.475  -1.957  1.00  0.00       C   C
ATOM     36 1HG1 ILE A   2       5.617   4.452  -0.882  1.00  0.00       H   H
ATOM     37 2HG1 ILE A   2       6.529   5.120  -2.232  1.00  0.00       H   H
ATOM     38  CD1 ILE A   2       4.436   5.074  -2.516  1.00  0.00       C   C
ATOM     39 1HD1 ILE A   2       4.532   5.190  -3.586  1.00  0.00       H   H
ATOM     40 2HD1 ILE A   2       3.603   4.423  -2.297  1.00  0.00       H   H
ATOM     41 3HD1 ILE A   2       4.265   6.041  -2.064  1.00  0.00       H   H
ATOM     42  C   ILE A   2       6.259   2.281  -0.111  1.00  0.00       C   C
ATOM     43  O   ILE A   2       7.403   2.737  -0.097  1.00  0.00       O   O
ATOM     44  N   SER A   3       5.582   1.991   0.995  1.00  0.00       N   N
ATOM     45  H   SER A   3       4.674   1.631   0.918  1.00  0.00       H   H
ATOM     46  CA  SER A   3       6.156   2.200   2.319  1.00  0.00       C   C
ATOM     47  HA  SER A   3       5.557   1.650   3.030  1.00  0.00       H   H
ATOM     48  CB  SER A   3       7.592   1.674   2.365  1.00  0.00       C   C
ATOM     49 1HB  SER A   3       7.792   1.103   1.471  1.00  0.00       H   H
ATOM     50 2HB  SER A   3       8.276   2.508   2.421  1.00  0.00       H   H
ATOM     51  OG  SER A   3       7.794   0.841   3.494  1.00  0.00       O   O
ATOM     52  HG  SER A   3       8.235   1.340   4.185  1.00  0.00       H   H
ATOM     53  C   SER A   3       6.131   3.679   2.695  1.00  0.00       C   C
ATOM     54  O   SER A   3       5.586   4.058   3.730  1.00  0.00       O   O
HETATM   55  N   DGN A   4       6.727   4.508   1.844  1.00  0.00       N   N
HETATM   56  H   DGN A   4       7.144   4.146   1.035  1.00  0.00       H   H
HETATM   57  CA  DGN A   4       6.775   5.957   2.087  1.00  0.00       C   C
HETATM   58  CB  DGN A   4       7.736   6.248   3.239  1.00  0.00       C   C
HETATM   59  CG  DGN A   4       9.084   5.583   2.961  1.00  0.00       C   C
HETATM   60  CD  DGN A   4       9.650   6.110   1.669  1.00  0.00       C   C
HETATM   61  OE1 DGN A   4      10.345   7.103   1.672  1.00  0.00       O   O
HETATM   62  NE2 DGN A   4       9.387   5.478   0.508  1.00  0.00       N   N
HETATM   63 1HE2 DGN A   4      10.053   4.901   0.106  1.00  0.00       H   H
HETATM   64 2HE2 DGN A   4       8.527   5.601   0.074  1.00  0.00       H   H
HETATM   65 2HG  DGN A   4       9.774   5.803   3.776  1.00  0.00       H   H
HETATM   66 3HG  DGN A   4       8.948   4.505   2.884  1.00  0.00       H   H
HETATM   67 2HB  DGN A   4       7.875   7.325   3.334  1.00  0.00       H   H
HETATM   68 3HB  DGN A   4       7.321   5.854   4.167  1.00  0.00       H   H
HETATM   69  HA  DGN A   4       7.122   6.464   1.188  1.00  0.00       H   H
HETATM   70  C   DGN A   4       5.398   6.451   2.444  1.00  0.00       C   C
HETATM   71  O   DGN A   4       5.217   7.148   3.441  1.00  0.00       O   O
HETATM   72  N   DAI A   5       4.415   6.089   1.626  1.00  0.00       N   N
HETATM   73  H   DAI A   5       4.622   5.532   0.846  1.00  0.00       H   H
HETATM   74  CA  DAI A   5       3.026   6.505   1.861  1.00  0.00       C   C
HETATM   75  CB  DAI A   5       2.088   5.673   0.982  1.00  0.00       C   C
HETATM   76  CG2 DAI A   5       2.214   6.131  -0.473  1.00  0.00       C   C
HETATM   77 1HG2 DAI A   5       2.219   5.260  -1.129  1.00  0.00       H   H
HETATM   78 2HG2 DAI A   5       1.368   6.771  -0.726  1.00  0.00       H   H
HETATM   79 3HG2 DAI A   5       3.142   6.688  -0.600  1.00  0.00       H   H
HETATM   80  CG1 DAI A   5       2.469   4.196   1.087  1.00  0.00       C   C
HETATM   81  CD1 DAI A   5       2.442   3.764   2.554  1.00  0.00       C   C
HETATM   82 1HD1 DAI A   5       1.956   2.792   2.639  1.00  0.00       H   H
HETATM   83 2HD1 DAI A   5       3.463   3.695   2.930  1.00  0.00       H   H
HETATM   84 3HD1 DAI A   5       1.889   4.499   3.139  1.00  0.00       H   H
HETATM   85 2HG1 DAI A   5       1.758   3.595   0.518  1.00  0.00       H   H
HETATM   86 3HG1 DAI A   5       3.472   4.049   0.683  1.00  0.00       H   H
HETATM   87  HB  DAI A   5       1.061   5.808   1.318  1.00  0.00       H   H
HETATM   88  HA  DAI A   5       2.772   6.351   2.909  1.00  0.00       H   H
HETATM   89  C   DAI A   5       2.873   7.964   1.516  1.00  0.00       C   C
HETATM   90  O   DAI A   5       3.860   8.672   1.317  1.00  0.00       O   O
ATOM     91  N   ILE A   6       1.627   8.423   1.444  1.00  0.00       N   N
ATOM     92  H   ILE A   6       0.882   7.810   1.614  1.00  0.00       H   H
ATOM     93  CA  ILE A   6       1.344   9.816   1.121  1.00  0.00       C   C
ATOM     94  HA  ILE A   6       2.220  10.399   1.365  1.00  0.00       H   H
ATOM     95  CB  ILE A   6       1.045   9.995  -0.379  1.00  0.00       C   C
ATOM     96  HB  ILE A   6       1.958   9.825  -0.929  1.00  0.00       H   H
ATOM     97  CG2 ILE A   6       0.017   8.973  -0.840  1.00  0.00       C   C
ATOM     98 1HG2 ILE A   6       0.459   8.329  -1.586  1.00  0.00       H   H
ATOM     99 2HG2 ILE A   6      -0.304   8.380   0.003  1.00  0.00       H   H
ATOM    100 3HG2 ILE A   6      -0.834   9.484  -1.266  1.00  0.00       H   H
ATOM    101  CG1 ILE A   6       0.552  11.417  -0.656  1.00  0.00       C   C
ATOM    102 1HG1 ILE A   6      -0.526  11.420  -0.678  1.00  0.00       H   H
ATOM    103 2HG1 ILE A   6       0.894  12.069   0.135  1.00  0.00       H   H
ATOM    104  CD1 ILE A   6       1.045  11.982  -1.970  1.00  0.00       C   C
ATOM    105 1HD1 ILE A   6       0.729  13.011  -2.061  1.00  0.00       H   H
ATOM    106 2HD1 ILE A   6       2.122  11.930  -2.004  1.00  0.00       H   H
ATOM    107 3HD1 ILE A   6       0.631  11.407  -2.787  1.00  0.00       H   H
ATOM    108  C   ILE A   6       0.162  10.338   1.930  1.00  0.00       C   C
ATOM    109  O   ILE A   6       0.138  11.501   2.333  1.00  0.00       O   O
ATOM    110  N   SER A   7      -0.817   9.471   2.165  1.00  0.00       N   N
ATOM    111  H   SER A   7      -0.740   8.557   1.817  1.00  0.00       H   H
ATOM    112  CA  SER A   7      -2.004   9.845   2.925  1.00  0.00       C   C
ATOM    113  HA  SER A   7      -2.074  10.923   2.921  1.00  0.00       H   H
ATOM    114  CB  SER A   7      -3.258   9.263   2.271  1.00  0.00       C   C
ATOM    115 1HB  SER A   7      -3.169   9.335   1.198  1.00  0.00       H   H
ATOM    116 2HB  SER A   7      -3.360   8.225   2.555  1.00  0.00       H   H
ATOM    117  OG  SER A   7      -4.420   9.964   2.681  1.00  0.00       O   O
ATOM    118  HG  SER A   7      -4.508  10.767   2.163  1.00  0.00       H   H
ATOM    119  C   SER A   7      -1.899   9.364   4.369  1.00  0.00       C   C
ATOM    120  O   SER A   7      -1.370   8.286   4.638  1.00  0.00       O   O
HETATM  121  N   DTH A   8      -2.407  10.171   5.294  1.00  0.00       N   N
HETATM  122  H   DTH A   8      -2.816  11.018   5.017  1.00  0.00       H   H
HETATM  123  CA  DTH A   8      -2.371   9.826   6.722  1.00  0.00       C   C
HETATM  124  CB  DTH A   8      -0.950  10.018   7.257  1.00  0.00       C   C
HETATM  125  CG2 DTH A   8      -0.463  11.428   6.918  1.00  0.00       C   C
HETATM  126 1HG2 DTH A   8       0.274  11.375   6.117  1.00  0.00       H   H
HETATM  127 2HG2 DTH A   8      -1.308  12.036   6.595  1.00  0.00       H   H
HETATM  128 3HG2 DTH A   8      -0.009  11.878   7.801  1.00  0.00       H   H
HETATM  129  OG1 DTH A   8      -0.081   9.056   6.655  1.00  0.00       O   O
HETATM  130  HB  DTH A   8      -0.948   9.883   8.338  1.00  0.00       H   H
HETATM  131  HA  DTH A   8      -3.056  10.473   7.269  1.00  0.00       H   H
HETATM  132  C   DTH A   8      -2.786   8.389   6.902  1.00  0.00       C   C
HETATM  133  O   DTH A   8      -2.234   7.673   7.737  1.00  0.00       O   O
ATOM    134  N   ALA A   9      -3.766   7.958   6.114  1.00  0.00       N   N
ATOM    135  H   ALA A   9      -4.167   8.576   5.468  1.00  0.00       H   H
ATOM    136  CA  ALA A   9      -4.258   6.588   6.187  1.00  0.00       C   C
ATOM    137  HA  ALA A   9      -4.837   6.489   7.095  1.00  0.00       H   H
ATOM    138  CB  ALA A   9      -5.175   6.293   5.009  1.00  0.00       C   C
ATOM    139 1HB  ALA A   9      -5.879   7.104   4.891  1.00  0.00       H   H
ATOM    140 2HB  ALA A   9      -4.585   6.195   4.110  1.00  0.00       H   H
ATOM    141 3HB  ALA A   9      -5.711   5.374   5.192  1.00  0.00       H   H
ATOM    142  C   ALA A   9      -3.105   5.592   6.225  1.00  0.00       C   C
ATOM    143  O   ALA A   9      -2.924   4.806   7.130  1.00  0.00       O   O
HETATM  144  N   END A  10      -2.241   5.617   5.148  1.00  0.00       N   N
HETATM  145  H   END A  10      -2.441   6.318   4.388  1.00  0.00       H   H
HETATM  146  CA  END A  10      -1.102   4.686   5.109  1.00  0.00       C   C
HETATM  147  CB  END A  10      -0.654   4.479   3.648  1.00  0.00       C   C
HETATM  148  CG  END A  10      -1.782   4.537   2.599  1.00  0.00       C   C
HETATM  149  CD  END A  10      -1.214   4.284   1.189  1.00  0.00       C   C
HETATM  150  ND  END A  10      -1.814   2.987   0.831  1.00  0.00       N   N
HETATM  151  CZ  END A  10      -2.705   2.624   1.818  1.00  0.00       C   C
HETATM  152  NZ  END A  10      -3.422   1.543   1.752  1.00  0.00       N   N
HETATM  153  HZ  END A  10      -4.089   1.304   2.531  1.00  0.00       H   H
HETATM  154  NG  END A  10      -2.775   3.495   2.880  1.00  0.00       N   N
HETATM  155  HNG END A  10      -3.425   3.390   3.703  1.00  0.00       H   H
HETATM  156  HND END A  10      -1.628   2.397  -0.021  1.00  0.00       H   H
HETATM  157 1HD  END A  10      -1.528   5.068   0.469  1.00  0.00       H   H
HETATM  158 2HD  END A  10      -0.106   4.209   1.196  1.00  0.00       H   H
HETATM  159  HG  END A  10      -2.255   5.544   2.640  1.00  0.00       H   H
HETATM  160 2HB  END A  10       0.086   5.268   3.399  1.00  0.00       H   H
HETATM  161 3HB  END A  10      -0.170   3.480   3.575  1.00  0.00       H   H
HETATM  162  HA  END A  10      -1.412   3.710   5.548  1.00  0.00       H   H
HETATM  163  C   END A  10       0.049   5.254   5.914  1.00  0.00       C   C
HETATM  164  O   END A  10       0.669   4.441   6.599  1.00  0.00       O   O
ATOM    165  N   ILE A  11       0.369   6.542   5.852  1.00  0.00       N   N
ATOM    166  H   ILE A  11      -0.164   7.140   5.288  1.00  0.00       H   H
ATOM    167  CA  ILE A  11       1.492   7.087   6.604  1.00  0.00       C   C
ATOM    168  HA  ILE A  11       1.646   6.463   7.472  1.00  0.00       H   H
ATOM    169  CB  ILE A  11       2.785   7.080   5.767  1.00  0.00       C   C
ATOM    170  HB  ILE A  11       2.608   7.647   4.867  1.00  0.00       H   H
ATOM    171  CG2 ILE A  11       3.916   7.749   6.534  1.00  0.00       C   C
ATOM    172 1HG2 ILE A  11       3.902   8.812   6.341  1.00  0.00       H   H
ATOM    173 2HG2 ILE A  11       3.785   7.575   7.592  1.00  0.00       H   H
ATOM    174 3HG2 ILE A  11       4.861   7.337   6.215  1.00  0.00       H   H
ATOM    175  CG1 ILE A  11       3.166   5.647   5.389  1.00  0.00       C   C
ATOM    176 1HG1 ILE A  11       2.313   5.159   4.945  1.00  0.00       H   H
ATOM    177 2HG1 ILE A  11       3.973   5.675   4.671  1.00  0.00       H   H
ATOM    178  CD1 ILE A  11       3.618   4.811   6.566  1.00  0.00       C   C
ATOM    179 1HD1 ILE A  11       4.665   4.571   6.457  1.00  0.00       H   H
ATOM    180 2HD1 ILE A  11       3.468   5.365   7.480  1.00  0.00       H   H
ATOM    181 3HD1 ILE A  11       3.042   3.897   6.601  1.00  0.00       H   H
ATOM    182  C   ILE A  11       1.206   8.512   7.065  1.00  0.00       C   C
ATOM    183  O   ILE A  11       1.671   8.939   8.122  1.00  0.00       O   O
ENDMDL
CONECT    4    3
CONECT   13   10
CONECT   12   11
CONECT    5    3
CONECT   20    8
CONECT   19   14
CONECT   18   15
CONECT    6    3
CONECT   21    8
CONECT   23   24    7   25
CONECT    3    6    5    4    1
CONECT    7    8   22   23    1
CONECT    8   21    7    9   20
CONECT   10    9   13   11
CONECT   14   15    9   19
CONECT   11   12   16   10
CONECT   15   18   14   16
CONECT    9    8   14   10
CONECT   16   15   11   17
CONECT    2    1
CONECT   22    7
CONECT   17   16
CONECT    1    3    7    2
CONECT   24   23
CONECT   25   27   23   26
CONECT   53   46   54   55
CONECT   63   62
CONECT   67   58
CONECT   64   62
CONECT   65   59
CONECT   68   58
CONECT   66   59
CONECT   70   72   71   57
CONECT   57   69   70   55   58
CONECT   58   57   59   67   68
CONECT   60   62   59   61
CONECT   59   66   58   60   65
CONECT   56   55
CONECT   69   57
CONECT   55   57   56   53
CONECT   62   64   60   63
CONECT   71   70
CONECT   61   60
CONECT   82   81
CONECT   77   76
CONECT   83   81
CONECT   85   80
CONECT   78   76
CONECT   84   81
CONECT   86   80
CONECT   79   76
CONECT   89   91   90   74
CONECT   74   72   89   88   75
CONECT   75   76   80   74   87
CONECT   81   83   84   80   82
CONECT   80   81   75   85   86
CONECT   76   79   77   78   75
CONECT   73   72
CONECT   88   74
CONECT   87   75
CONECT   72   73   70   74
CONECT   90   89
CONECT   91   93   92   89
CONECT  119  120  121  112
CONECT  126  125
CONECT  127  125
CONECT  128  125
CONECT  132  123  133  134
CONECT  123  121  124  132  131
CONECT  124  123  125  129  130
CONECT  125  124  128  126  127
CONECT  122  121
CONECT  131  123
CONECT  130  124
CONECT  121  119  122  123
CONECT  133  132
CONECT  129  124
CONECT  142  143  144  136
CONECT  134  135  132  136
CONECT  157  149
CONECT  160  147
CONECT  158  149
CONECT  161  147
CONECT  163  165  164  146
CONECT  146  144  163  162  147
CONECT  147  160  161  146  148
CONECT  149  157  150  158  148
CONECT  148  159  154  147  149
CONECT  151  152  150  154
CONECT  145  144
CONECT  162  146
CONECT  159  148
CONECT  156  150
CONECT  155  154
CONECT  153  152
CONECT  144  142  145  146
CONECT  150  151  156  149
CONECT  154  155  151  148
CONECT  152  151  153
CONECT  164  163
CONECT  165  167  166  163
END
